# Supplementary material for: Construction and Validation of a Cell Cycle-Related Robust Prognostic Signature in Colon Cancer
Source: Front Cell Dev Biol. 2020 Nov 16;8:611222. doi: 10.3389/fcell.2020.611222 (PMC7701219; doi:10.3389/fcell.2020.611222)
Supplement: Supplementary Table 1 — Genesets used as references for cell cycle ssGSEA. [file Table_1.xlsx]

## Sheet: Sheet1
KEGG_CELL_CYCLE	http://www.gsea-msigdb.org/gsea/msigdb/cards/KEGG_CELL_CYCLE	CDC16	CDC7	CDC45	GADD45B	DBF4	ANAPC1	CREBBP	MDM2	ABL1	SMC1B	GADD45G	ATM	ATR	ANAPC7	RBL2	ANAPC5	RBL1	MYC	CDC14B	SMC1A	CDC14A	SKP1	TGFB2	TGFB1	GADD45A	STAG1	PLK1	RBX1	STAG2	TGFB3	MCM4	ORC6	CCND1	MAD1L1	MCM3	MCM6	MCM5	YWHAB	CCNA2	MCM7	BUB1	CHEK1	WEE2	MCM2	PTTG1	CDC27	CDC25B	CDC25C
GO_CELL_CYCLE	http://www.gsea-msigdb.org/gsea/msigdb/cards/GO_CELL_CYCLE	MIR892B	MIR873	SYCE1L	KLLN	PDCD6IP	BCL2L11	DUX4	DDX11L8	MIR711	CHAF1A	PARP3	TOM1L1	RNF212B	SMC4	CEP295NL	USH1C	ACTR3	ACTR2	GOLGA8R	CTDSP2	RAD50	KIF20A	FEM1B	CDH13	ACTR1B	ACTR1A	OPTN	YAF2	AKAP9	CDK2	RBM7	CDK3	CDK4	MEI4	PSME3	CDK5	NME6	CDK6	PSMD14	CTDSPL	CDK7	CDK8	RIDA	CDK9	SPRY1	SPRY2	CDKN1A	CDK2AP2
[truncated: 1,816 more columns]
