# Supplementary material for: Construction and Validation of a Cell Cycle-Related Robust Prognostic Signature in Colon Cancer
Source: Front Cell Dev Biol. 2020 Nov 16;8:611222. doi: 10.3389/fcell.2020.611222 (PMC7701219; doi:10.3389/fcell.2020.611222)
Supplement: Supplementary Table 2 — Details of 2787 genes that were significant correlated with cell cycle in colon cancer. [file Table_2.xlsx]

## Sheet: Sheet1
GeneID	GO_CELL_CYCLE		KEGG_CELL_CYCLE
	cor	pvalue	cor	pvalue
HELLS	0.839186	2.56815e-151	0.80412	1.69124e-129
KIF11	0.824158	2.25917e-141	0.787774	8.68125e-121
BRIP1	0.821699	7.77706e-140	0.763471	3.57963e-109
MCM10	0.81881	4.64007e-138	0.859754	1.00151e-166
PLK4	0.810336	4.97895e-133	0.783617	1.07527e-118
FBXO5	0.808504	5.63718e-132	0.823197	9.06977e-141
KIF23	0.800467	1.75812e-127	0.751409	6.48548e-104
NCAPG	0.796559	2.27337e-125	0.791214	1.48116e-122
KIF18A	0.795451	8.85311e-125	0.744978	3.11094e-101
DEPDC1B	0.793902	5.83553e-124	0.793854	6.18116e-124
KIF14	0.793104	1.53086e-123	0.681985	1.1575e-78
BUB1	0.79298	1.77917e-123	0.826223	1.10849e-142
DEPDC1	0.789297	1.44591e-121	0.757739	1.23334e-106
DNA2	0.788537	3.544e-121	0.766206	2.07966e-110
KNTC1	0.787846	7.98317e-121	0.695631	4.71267e-83
NUF2	0.787425	1.30699e-120	0.726013	8.93165e-94
ANLN	0.786624	3.32764e-120	0.773781	6.36686e-114
ZNF367	0.786377	4.43674e-120	0.785219	1.69938e-119
MASTL	0.785789	8.78841e-120	0.706751	8.10616e-87
KIF15	0.785093	1.96555e-119	0.755735	9.15361e-106
CHEK1	0.784677	3.17945e-119	0.823524	5.65209e-141
MND1	0.783423	1.34239e-118	0.803153	5.83707e-129
TTK	0.781954	7.17092e-118	0.788242	5.01249e-121
CDK1	0.779544	1.09015e-116	0.794008	5.12923e-124
DDIAS	0.77869	2.83693e-116	0.772378	2.91677e-113
FANCI	0.778592	3.16447e-116	0.812503	2.72072e-134
BUB1B	0.778081	5.59215e-116	0.826218	1.11691e-142
MAD2L1	0.774179	4.12737e-114	0.815235	6.61073e-136
STIL	0.772844	1.76237e-113	0.766386	1.72081e-110
PARPBP	0.772743	1.96653e-113	0.766787	1.13051e-110
HAUS6	0.772661	2.14761e-113	0.693828	1.85054e-82
RAD51AP1	0.770921	1.40089e-112	0.761413	2.97318e-108
CIP2A	0.768609	1.65045e-111	0.717368	1.39806e-90
NCAPG2	0.767661	4.50127e-111	0.786921	2.35306e-120
CCNA2	0.76567	3.64293e-110	0.836086	3.49073e-149
CEP55	0.764874	8.35736e-110	0.768039	3.01951e-111
SMC2	0.764112	1.84408e-109	0.731273	8.83433e-96
DBF4	0.763905	2.28595e-109	0.747448	2.97156e-102
MELK	0.763852	2.41576e-109	0.796922	1.45279e-125
C4orf46	0.762107	1.45958e-108	0.735225	2.56284e-97
E2F7	0.760723	6.01343e-108	0.773486	8.77626e-114
SASS6	0.757943	1.00466e-106	0.665735	9.73306e-74
RFC4	0.756458	4.45272e-106	0.79386	6.13589e-124
NEMP1	0.754993	1.91147e-105	0.746029	1.14901e-101
NEK2	0.754785	2.35128e-105	0.802196	1.97725e-128
SPC25	0.754769	2.38897e-105	0.81541	5.20052e-136
WDHD1	0.754495	3.13157e-105	0.71824	6.74128e-91
EZH2	0.752368	2.54117e-104	0.764501	1.23213e-109
SUV39H2	0.751771	4.55312e-104	0.755576	1.07211e-105
SHCBP1	0.750397	1.73467e-103	0.731768	5.68994e-96
SMC4	0.749996	2.55937e-103	0.629698	7.46041e-64
CENPF	0.749782	3.14588e-103	0.678678	1.23462e-77
KPNA2	0.747635	2.48408e-102	0.778563	3.27051e-116
DIAPH3	0.745905	1.29233e-101	0.748435	1.15294e-102
MTFR2	0.74539	2.10704e-101	0.803941	2.12955e-129
MCM6	0.744453	5.1086e-101	0.775844	6.65704e-115
DLGAP5	0.744219	6.36868e-101	0.744314	5.82377e-101
DNAJC9	0.742485	3.24268e-100	0.764072	1.9228e-109
MPHOSPH9	0.739958	3.3911e-99	0.677525	2.79843e-77
CDC7	0.739319	6.11551e-99	0.699413	2.5859e-84
ASPM	0.738017	2.02218e-98	0.669588	7.0625e-75
CEP78	0.737963	2.12443e-98	0.681974	1.1668e-78
ZWINT	0.736367	9.10205e-98	0.798023	3.72651e-126
HMMR	0.732843	2.18194e-96	0.700045	1.58466e-84
CENPK	0.731978	4.72004e-96	0.653483	3.1695e-70
BRCA1	0.730714	1.45091e-95	0.737898	2.25489e-98
SGO2	0.730403	1.91007e-95	0.659207	7.59215e-72
BRCA2	0.729618	3.82116e-95	0.679268	8.11397e-78
POLE2	0.723704	6.54473e-93	0.761727	2.15539e-108
TOP2A	0.723625	7.00329e-93	0.686428	4.57666e-80
BARD1	0.722534	1.78219e-92	0.679976	4.89266e-78
ECT2	0.722447	1.92056e-92	0.676171	7.27725e-77
CKAP2L	0.721619	3.88922e-92	0.733771	9.49604e-97
NUSAP1	0.718558	5.1618e-91	0.78592	7.54947e-120
EXO1	0.718068	7.7876e-91	0.783315	1.51904e-118
SPDL1	0.71737	1.39612e-90	0.668101	1.95236e-74
RRM2	0.716714	2.41153e-90	0.782209	5.36745e-118
CDC6	0.716591	2.67125e-90	0.799936	3.42751e-127
CENPE	0.715404	7.15681e-90	0.62297	3.76735e-62
E2F8	0.715113	9.10286e-90	0.738744	1.03786e-98
KIF4A	0.714757	1.22183e-89	0.783095	1.95505e-118
GMPS	0.713543	3.31995e-89	0.730879	1.25376e-95
DTL	0.711733	1.45891e-88	0.781523	1.17042e-117
GEN1	0.709096	1.23701e-87	0.584808	3.14164e-53
NEIL3	0.709091	1.24134e-87	0.732251	3.70003e-96
ARHGAP11A	0.706063	1.40242e-86	0.687332	2.35658e-80
NCAPH	0.705404	2.36728e-86	0.797696	5.58889e-126
RRM1	0.705256	2.6617e-86	0.773135	1.28459e-113
TOPBP1	0.704424	5.14134e-86	0.597548	4.48366e-56
CENPI	0.701618	4.65885e-85	0.708	2.98372e-87
KNL1	0.700302	1.29747e-84	0.676757	4.81549e-77
POLQ	0.699986	1.659e-84	0.632961	1.07545e-64
ATAD2	0.699185	3.08437e-84	0.709674	7.75456e-88
RACGAP1	0.695919	3.78543e-83	0.75769	1.29535e-106
ZWILCH	0.695843	4.01069e-83	0.668024	2.0579e-74
SPAG5	0.695111	6.99926e-83	0.748045	1.67675e-102
NDC80	0.693671	2.08489e-82	0.674951	1.71461e-76
FIGNL1	0.693283	2.79345e-82	0.705806	1.72022e-86
OIP5	0.693162	3.05952e-82	0.776972	1.91576e-115
MKI67	0.692917	3.68107e-82	0.716212	3.66291e-90
RAD18	0.692396	5.44843e-82	0.684857	1.44372e-79
PRIM1	0.691315	1.22542e-81	0.775265	1.25688e-114
BLM	0.688038	1.39982e-80	0.707478	4.5345e-87
CCNB1	0.687117	2.75994e-80	0.783711	9.65003e-119
NSD2	0.685717	7.70868e-80	0.688752	8.25884e-81
KIF18B	0.683919	2.85722e-79	0.72256	1.74268e-92
MIS18A	0.683639	3.50067e-79	0.726703	4.90346e-94
DONSON	0.683328	4.38552e-79	0.673293	5.45656e-76
C1orf112	0.680256	4.00705e-78	0.70599	1.48647e-86
CCNE2	0.680221	4.10653e-78	0.70649	9.98441e-87
UHRF1	0.678802	1.13028e-77	0.730023	2.67321e-95
TTF2	0.677781	2.33377e-77	0.681513	1.62635e-78
NUP205	0.677431	2.98934e-77	0.704504	4.82746e-86
CPSF6	0.6757	1.01333e-76	0.552343	1.61168e-46
NUP160	0.674722	2.01277e-76	0.69315	3.08844e-82
SLF1	0.673787	3.86839e-76	0.591404	1.09628e-54
TRIP13	0.673494	4.74304e-76	0.753079	1.26524e-104
SRSF10	0.673344	5.26652e-76	0.596388	8.24344e-56
ERCC6L	0.673181	5.90034e-76	0.72279	1.43236e-92
GTPBP4	0.67304	6.50716e-76	0.664078	2.9732e-73
HJURP	0.672697	8.25824e-76	0.77275	1.95167e-113
VRK1	0.672456	9.76428e-76	0.682562	7.63291e-79
NUP107	0.672375	1.03294e-75	0.63061	4.35247e-64
H2AZ1	0.672254	1.12346e-75	0.727468	2.51665e-94
PBK	0.670462	3.87215e-75	0.668005	2.08457e-74
NCAPD3	0.670082	5.02914e-75	0.746118	1.05594e-101
CENPN	0.668401	1.59153e-74	0.770926	1.39409e-112
PRC1	0.666968	4.22286e-74	0.732396	3.25106e-96
RIF1	0.665456	1.17572e-73	0.539395	4.82748e-44
RAD54B	0.665235	1.36462e-73	0.661711	1.44685e-72
RMI1	0.665025	1.5715e-73	0.60907	9.24938e-59
DENR	0.664067	2.99553e-73	0.619298	3.07778e-61
PAICS	0.663293	5.03166e-73	0.748123	1.55655e-102
CCDC138	0.662781	7.08739e-73	0.662427	8.97728e-73
RBL1	0.66203	1.16996e-72	0.642184	3.96605e-67
NDC1	0.660427	3.39142e-72	0.728084	1.46946e-94
HSPA14	0.659272	7.27604e-72	0.655672	7.68049e-71
NAA50	0.659143	7.91891e-72	0.617325	9.405e-61
CSTF3	0.658789	9.99882e-72	0.621638	8.09635e-62
DCLRE1A	0.658529	1.18624e-71	0.622463	5.04352e-62
SELENOI	0.657429	2.44093e-71	0.642507	3.24882e-67
TIPIN	0.656851	3.56241e-71	0.700291	1.30946e-84
NEDD1	0.655877	6.72037e-71	0.559511	6.15323e-48
CEP83	0.654563	1.57664e-70	0.555756	3.43733e-47
UTP15	0.654421	1.72893e-70	0.651306	1.28273e-69
INTS2	0.654305	1.86374e-70	0.541354	2.07005e-44
ORC6	0.654207	1.98495e-70	0.66639	6.24826e-74
SSX2IP	0.650854	1.7122e-69	0.575653	2.92146e-51
KIF20A	0.650808	1.76287e-69	0.741867	5.76888e-100
BUB3	0.650717	1.86845e-69	0.688085	1.35265e-80
USP1	0.648851	6.11743e-69	0.589715	2.60799e-54
GINS3	0.647839	1.16039e-68	0.753367	9.53417e-105
SCLT1	0.64617	3.31593e-68	0.556649	2.28847e-47
AUNIP	0.645581	4.79545e-68	0.755347	1.34586e-105
CENPU	0.644943	7.14644e-68	0.616295	1.6791e-60
FAM161A	0.644645	8.60782e-68	0.552656	1.40012e-46
SKA1	0.644366	1.02393e-67	0.703046	1.52244e-85
MSH2	0.644154	1.16891e-67	0.632658	1.28879e-64
PSIP1	0.643059	2.30807e-67	0.546761	1.94178e-45
SKA2	0.641222	7.17873e-67	0.60015	1.13471e-56
RFC3	0.640816	9.21659e-67	0.677468	2.91301e-77
NAA15	0.639671	1.85998e-66	0.612002	1.84114e-59
RSRC1	0.639385	2.21628e-66	0.596288	8.68453e-56
CDCA5	0.638468	3.87901e-66	0.768869	1.25306e-111
TTC26	0.637554	6.76582e-66	0.653339	3.47757e-70
TAF5	0.637327	7.76637e-66	0.600243	1.07974e-56
DDX21	0.63654	1.25066e-65	0.621972	6.68424e-62
HAUS3	0.636297	1.4487e-65	0.498587	6.65992e-37
SYNCRIP	0.636225	1.51301e-65	0.61441	4.82843e-60
CHEK2	0.636039	1.69389e-65	0.72895	6.87629e-95
ORC1	0.635898	1.84359e-65	0.761147	3.90206e-108
C5orf34	0.635384	2.51446e-65	0.574339	5.53533e-51
SMC3	0.634789	3.59603e-65	0.543104	9.6669e-45
NUP35	0.63466	3.88735e-65	0.612702	1.24939e-59
PNPT1	0.633912	6.08876e-65	0.585428	2.29979e-53
KIF2C	0.633372	8.41134e-65	0.762061	1.53005e-108
FEN1	0.6325	1.41627e-64	0.7666	1.37607e-110
EDRF1	0.631738	2.22926e-64	0.523514	3.78392e-41
CCDC77	0.631596	2.4253e-64	0.58712	9.77583e-54
TRA2B	0.631468	2.61736e-64	0.675846	9.14855e-77
TMPO	0.631323	2.85203e-64	0.679679	6.05018e-78
CDKN3	0.630565	4.47016e-64	0.67526	1.38063e-76
GSTCD	0.629992	6.27438e-64	0.683385	4.20967e-79
DNMT1	0.627537	2.65665e-63	0.66269	7.53157e-73
C17orf75	0.62723	3.18091e-63	0.591329	1.13914e-54
CDC23	0.626116	6.09086e-63	0.618151	5.89742e-61
CKAP5	0.625983	6.58226e-63	0.663337	4.88554e-73
CEP152	0.625907	6.87988e-63	0.486085	6.67704e-35
LRRC58	0.625871	7.02692e-63	0.523282	4.16144e-41
CCDC34	0.624155	1.90175e-62	0.610334	4.62103e-59
PAXIP1	0.62388	2.22867e-62	0.621444	9.04658e-62
CCDC150	0.623002	3.69821e-62	0.526112	1.30312e-41
CSE1L	0.622852	4.03131e-62	0.591747	9.18377e-55
LSM5	0.621534	8.59444e-62	0.606138	4.57035e-58
CPSF3	0.621077	1.11605e-61	0.639417	2.17286e-66
YEATS4	0.620639	1.43378e-61	0.640549	1.08622e-66
CENPL	0.620188	1.85377e-61	0.67748	2.88924e-77
WDR43	0.620116	1.93238e-61	0.604264	1.25843e-57
LYAR	0.620089	1.9617e-61	0.652561	5.73539e-70
PCLAF	0.619328	3.02555e-61	0.676262	6.82461e-77
FANCD2	0.619081	3.48038e-61	0.670178	4.71033e-75
U2SURP	0.618871	3.92045e-61	0.455988	2.07203e-30
MCM2	0.618724	4.26349e-61	0.756377	4.8244e-106
NOC3L	0.618529	4.76064e-61	0.574865	4.28818e-51
GRPEL2	0.617357	9.23629e-61	0.618794	4.09668e-61
TBC1D31	0.615736	2.29896e-60	0.595484	1.32273e-55
MCMBP	0.614852	3.7719e-60	0.618568	4.65579e-61
NASP	0.614602	4.3363e-60	0.595991	1.01448e-55
MCM3	0.6142	5.42972e-60	0.702504	2.32929e-85
CENPQ	0.613691	7.20892e-60	0.536182	1.91316e-43
NUP58	0.613655	7.35464e-60	0.50213	1.74284e-37
SKA3	0.612351	1.51727e-59	0.682231	9.69386e-79
USP37	0.612106	1.73778e-59	0.523311	4.11248e-41
FANCM	0.61179	2.06982e-59	0.531384	1.45488e-42
EEF1E1	0.611708	2.16638e-59	0.611864	1.98721e-59
CENPH	0.611483	2.45315e-59	0.714834	1.14685e-89
FANCB	0.611398	2.57166e-59	0.609621	6.83899e-59
SLBP	0.611073	3.07548e-59	0.667346	3.26544e-74
TIMELESS	0.610809	3.55745e-59	0.680456	3.47189e-78
NAA25	0.60963	6.80386e-59	0.513684	1.96922e-39
AURKA	0.609186	8.68164e-59	0.684125	2.4596e-79
FOXM1	0.609102	9.08948e-59	0.693221	2.92726e-82
CKS2	0.608118	1.55732e-58	0.692038	7.12655e-82
MZT1	0.607572	2.09685e-58	0.588386	5.13859e-54
CEP128	0.607498	2.18347e-58	0.550548	3.60695e-46
CCSAP	0.605413	6.76878e-58	0.57689	1.59693e-51
CMSS1	0.605205	7.57526e-58	0.67305	6.46344e-76
LMNB1	0.60386	1.56381e-57	0.666116	7.52541e-74
DSN1	0.603624	1.77475e-57	0.602945	2.55547e-57
CDC45	0.602821	2.73035e-57	0.729469	4.35578e-95
PPAT	0.602081	4.05672e-57	0.598685	2.46415e-56
DHFR	0.601929	4.40156e-57	0.674991	1.6675e-76
RBM28	0.60141	5.80366e-57	0.650847	1.71931e-69
SKP2	0.601342	6.01795e-57	0.713228	4.29799e-89
UBE2T	0.600285	1.05603e-56	0.719346	2.66127e-91
MAGOHB	0.599803	1.36358e-56	0.638553	3.68259e-66
DDX20	0.599776	1.38357e-56	0.622323	5.46545e-62
TASOR2	0.59975	1.4024e-56	0.449129	1.90115e-29
PDS5A	0.599615	1.50666e-56	0.51489	1.22092e-39
ZNF639	0.599483	1.6155e-56	0.512652	2.95968e-39
MTF2	0.598234	3.12449e-56	0.488218	3.08319e-35
ZNF326	0.597627	4.3012e-56	0.483962	1.43326e-34
RFC5	0.597077	5.74301e-56	0.680474	3.42729e-78
DDX55	0.596918	6.24246e-56	0.561836	2.0974e-48
CDCA2	0.596737	6.86746e-56	0.641817	4.97543e-67
RAD51	0.596422	8.09617e-56	0.693725	2.00173e-82
RPAP3	0.596082	9.67558e-56	0.525621	1.59494e-41
HMGB2	0.59563	1.2255e-55	0.622833	4.0773e-62
NOP58	0.595614	1.23578e-55	0.475398	2.95717e-33
NEK4	0.595203	1.53126e-55	0.520561	1.25724e-40
CBX3	0.594624	2.07e-55	0.491801	8.31756e-36
FBXO45	0.594047	2.79482e-55	0.564157	7.10018e-49
UCHL5	0.593913	2.99585e-55	0.578409	7.57879e-52
BIRC5	0.591917	8.41466e-55	0.735292	2.41281e-97
GMNN	0.59128	1.16821e-54	0.614576	4.40047e-60
SRSF1	0.591014	1.33925e-54	0.476798	1.8134e-33
ATAD5	0.590944	1.38844e-54	0.586634	1.25097e-53
ZNF280C	0.59079	1.50295e-54	0.50317	1.17251e-37
CASP8AP2	0.589935	2.32994e-54	0.437182	8.02196e-28
TPX2	0.589904	2.36678e-54	0.673499	4.72899e-76
TRIM59	0.589831	2.457e-54	0.509671	9.52649e-39
ABCE1	0.589803	2.49256e-54	0.584663	3.3802e-53
NOM1	0.589595	2.77235e-54	0.570253	3.96184e-50
TFAM	0.589556	2.82837e-54	0.630384	4.97584e-64
CCT6A	0.589036	3.68822e-54	0.583769	5.29374e-53
WDR76	0.588953	3.84894e-54	0.621224	1.0261e-61
FAM76B	0.588835	4.08734e-54	0.467722	4.15048e-32
DDX18	0.587983	6.30853e-54	0.567784	1.28431e-49
MTHFD2	0.587929	6.48507e-54	0.596617	7.31218e-56
KIF2A	0.586299	1.48196e-53	0.543389	8.53809e-45
LRP8	0.586187	1.56824e-53	0.58892	3.91331e-54
DDX52	0.5859	1.8123e-53	0.506936	2.75738e-38
PMS1	0.585548	2.16523e-53	0.464051	1.43369e-31
BCCIP	0.584422	3.81532e-53	0.547044	1.71316e-45
NFXL1	0.584359	3.9377e-53	0.522211	6.43838e-41
RAD54L	0.583967	4.79447e-53	0.659101	8.14067e-72
INTS13	0.583633	5.66678e-53	0.574362	5.47445e-51
BCLAF1	0.583626	5.68726e-53	0.480164	5.54547e-34
PASK	0.583109	7.36836e-53	0.571196	2.52185e-50
ADAT2	0.582572	9.63414e-53	0.49068	1.25523e-35
MSH6	0.582086	1.22736e-52	0.598577	2.60799e-56
PCGF6	0.581024	2.08178e-52	0.521292	9.35073e-41
HAT1	0.580989	2.11767e-52	0.516335	6.86954e-40
HNRNPD	0.578544	7.09051e-52	0.494229	3.39247e-36
PTGES3	0.578383	7.67786e-52	0.589562	2.82018e-54
CCT2	0.577157	1.40123e-51	0.663575	4.16453e-73
GPN3	0.576214	2.22262e-51	0.567827	1.25831e-49
DBR1	0.575806	2.71164e-51	0.60368	1.72268e-57
SENP1	0.575136	3.75859e-51	0.569725	5.09873e-50
PRIM2	0.574432	5.29093e-51	0.665315	1.29306e-73
HSPD1	0.574414	5.33697e-51	0.580565	2.61329e-52
PTTG1	0.574357	5.48672e-51	0.679906	5.14429e-78
PIGX	0.573953	6.67291e-51	0.58459	3.50689e-53
PSMD14	0.573455	8.49377e-51	0.536164	1.92761e-43
AMD1	0.572706	1.21925e-50	0.558866	8.28065e-48
NPM1	0.572437	1.38832e-50	0.585718	1.98724e-53
KNSTRN	0.5724	1.41304e-50	0.67223	1.14194e-75
MIS18BP1	0.572168	1.58072e-50	0.458524	9.01259e-31
CKAP2	0.572034	1.68544e-50	0.532067	1.09237e-42
NUP37	0.572031	1.68807e-50	0.631389	2.74231e-64
PAXBP1	0.570796	3.05493e-50	0.453063	5.36513e-30
CREBZF	0.570647	3.28172e-50	0.445474	6.06809e-29
BRIX1	0.569978	4.51867e-50	0.601817	4.67284e-57
MTPAP	0.569325	6.17149e-50	0.531808	1.21789e-42
TRMT11	0.569256	6.37748e-50	0.473676	5.38073e-33
API5	0.569171	6.64052e-50	0.517808	3.81057e-40
LTV1	0.568954	7.3637e-50	0.474664	3.81757e-33
NOL10	0.568444	9.38786e-50	0.571511	2.16729e-50
RBM12	0.568134	1.08765e-49	0.535561	2.49252e-43
NOL11	0.566304	2.58702e-49	0.565768	3.33e-49
PPHLN1	0.566129	2.80954e-49	0.50296	1.27004e-37
LRRC8B	0.565453	3.86361e-49	0.485754	7.52458e-35
ESCO2	0.565013	4.75121e-49	0.57977	3.87502e-52
SERBP1	0.563334	1.04333e-48	0.557028	1.92404e-47
FASTKD2	0.561945	1.9934e-48	0.468276	3.43757e-32
GLMN	0.561943	1.99504e-48	0.512569	3.05827e-39
DTYMK	0.561243	2.76188e-48	0.678522	1.3793e-77
GINS1	0.560806	3.38224e-48	0.642527	3.20816e-67
SPAST	0.560795	3.39879e-48	0.453374	4.85019e-30
RFWD3	0.560645	3.64429e-48	0.660969	2.36802e-72
NCAPD2	0.560536	3.83181e-48	0.659546	6.07315e-72
GPR180	0.560285	4.30431e-48	0.458064	1.04881e-30
RLIM	0.560133	4.61646e-48	0.465997	7.44559e-32
EIF5B	0.560081	4.72834e-48	0.416797	3.40863e-25
CCNJ	0.55986	5.23828e-48	0.514626	1.35591e-39
PDZD8	0.559746	5.52043e-48	0.522724	5.22411e-41
MRPL19	0.559677	5.69863e-48	0.511908	3.9665e-39
PIGW	0.559584	5.94939e-48	0.579066	5.48295e-52
PUS7	0.559359	6.59847e-48	0.565035	4.7015e-49
NCBP1	0.558936	8.01887e-48	0.577556	1.15222e-51
NUDT21	0.558916	8.09165e-48	0.592066	7.79282e-55
AMMECR1	0.557986	1.24067e-47	0.561741	2.19162e-48
RBM15	0.557842	1.32559e-47	0.591521	1.03216e-54
CNOT6	0.557561	1.50783e-47	0.425647	2.59141e-26
HAUS1	0.557371	1.6447e-47	0.511278	5.08085e-39
PSMC3IP	0.557265	1.72639e-47	0.572271	1.50398e-50
ZBTB24	0.557024	1.92783e-47	0.553165	1.11297e-46
CDC25A	0.556725	2.20996e-47	0.686187	5.46102e-80
ICE2	0.556295	2.68917e-47	0.4743	4.33231e-33
DDX46	0.555295	4.23982e-47	0.42087	1.05124e-25
SNRPD1	0.555036	4.7691e-47	0.593792	3.19054e-55
NCL	0.554639	5.71168e-47	0.583511	6.0235e-53
B3GALNT2	0.554068	7.39955e-47	0.442337	1.62542e-28
RFX7	0.553472	9.68881e-47	0.468718	2.95643e-32
GABPB1	0.553049	1.17273e-46	0.555481	3.89633e-47
ANAPC7	0.552856	1.27943e-46	0.548205	1.02452e-45
WDR36	0.552505	1.49847e-46	0.525083	1.99036e-41
SMNDC1	0.552415	1.56043e-46	0.504419	7.26949e-38
YAF2	0.55216	1.75035e-46	0.500223	3.59297e-37
CHML	0.55212	1.78157e-46	0.445159	6.70277e-29
PSRC1	0.551959	1.91538e-46	0.63586	1.88652e-65
ZGRF1	0.551473	2.38265e-46	0.468104	3.64402e-32
GTF3C3	0.551403	2.45841e-46	0.444432	8.42717e-29
RAN	0.550576	3.56196e-46	0.605907	5.17946e-58
DCAF17	0.549057	7.01553e-46	0.441987	1.81323e-28
LIN9	0.548639	8.44862e-46	0.547566	1.36023e-45
GCFC2	0.54816	1.04515e-45	0.506194	3.6717e-38
DCUN1D5	0.548137	1.05596e-45	0.492961	5.42265e-36
HSPE1	0.547942	1.15108e-45	0.588761	4.24414e-54
ARL6IP6	0.547888	1.17908e-45	0.54044	3.07486e-44
AHCTF1	0.54757	1.3575e-45	0.396306	9.97587e-23
SNRNP48	0.547241	1.57052e-45	0.46569	8.2568e-32
HNRNPLL	0.547019	1.73236e-45	0.483398	1.75393e-34
NUP43	0.546676	2.0159e-45	0.59855	2.64532e-56
LARP4	0.546461	2.21615e-45	0.507958	1.85563e-38
TAF4B	0.546346	2.33184e-45	0.51738	4.52371e-40
TAF1A	0.546252	2.43108e-45	0.436677	9.36739e-28
FAR1	0.546071	2.63192e-45	0.404661	1.03246e-23
ALG10	0.545448	3.46319e-45	0.560911	3.22094e-48
FANCL	0.545267	3.75047e-45	0.410713	1.91734e-24
NHLRC2	0.543984	6.58158e-45	0.432715	3.13073e-27
C18orf54	0.54393	6.73974e-45	0.453289	4.98564e-30
SPIN4	0.543865	6.93394e-45	0.48901	2.31097e-35
C2orf49	0.543597	7.79526e-45	0.467788	4.05799e-32
DHX15	0.54323	9.15057e-45	0.46835	3.35168e-32
ZC3HAV1L	0.543151	9.47283e-45	0.487989	3.35108e-35
CCDC43	0.543108	9.65298e-45	0.506731	2.98486e-38
CSTF2	0.543107	9.65753e-45	0.59675	6.81891e-56
AASDHPPT	0.543086	9.74338e-45	0.507545	2.17827e-38
TRAIP	0.542783	1.11223e-44	0.616918	1.1828e-60
PGM2	0.542647	1.17975e-44	0.508162	1.71459e-38
SRSF3	0.542425	1.29976e-44	0.460423	4.8112e-31
SGO1	0.541729	1.75883e-44	0.556325	2.6528e-47
NUP98	0.541072	2.33954e-44	0.602538	3.17702e-57
NUP155	0.540651	2.80709e-44	0.591175	1.23327e-54
BORA	0.540338	3.21305e-44	0.586864	1.11289e-53
XPO4	0.540067	3.61366e-44	0.526974	9.12792e-42
GXYLT1	0.540064	3.61712e-44	0.392924	2.45368e-22
TARDBP	0.539798	4.05747e-44	0.428505	1.10899e-26
PRMT3	0.539369	4.88154e-44	0.521688	7.96177e-41
CDCA3	0.539265	5.10603e-44	0.693032	3.3758e-82
NR2C1	0.539001	5.72023e-44	0.422291	6.94629e-26
NUDCD1	0.538596	6.80736e-44	0.522379	6.01219e-41
RIOK1	0.538262	7.86051e-44	0.499219	5.25051e-37
CCDC15	0.537314	1.17993e-43	0.476751	1.84388e-33
THOC2	0.537166	1.25672e-43	0.414904	5.85641e-25
HSF2	0.536924	1.39397e-43	0.509088	1.19593e-38
TACC3	0.536734	1.51202e-43	0.620313	1.72628e-61
LIN54	0.53672	1.52063e-43	0.508216	1.67875e-38
SAAL1	0.536718	1.52242e-43	0.603456	1.94265e-57
SMARCA5	0.536107	1.97527e-43	0.415917	4.38544e-25
POLR2D	0.535812	2.24026e-43	0.629573	8.031e-64
PDHX	0.535108	3.02111e-43	0.48438	1.23357e-34
YWHAQ	0.534223	4.39709e-43	0.485804	7.39029e-35
PCNA	0.533704	5.47871e-43	0.574687	4.67505e-51
STK26	0.532993	7.39448e-43	0.510323	7.38445e-39
TRNT1	0.532802	8.0154e-43	0.469233	2.48046e-32
GEMIN2	0.532655	8.52931e-43	0.519992	1.58262e-40
MCM4	0.532544	8.93836e-43	0.700737	9.25315e-85
CDCA8	0.53235	9.69692e-43	0.658658	1.08986e-71
MRS2	0.532324	9.80227e-43	0.53596	2.10318e-43
CHORDC1	0.532111	1.07242e-42	0.475246	3.1182e-33
TUBD1	0.531945	1.14997e-42	0.445271	6.46959e-29
TFDP1	0.531177	1.58745e-42	0.627432	2.82499e-63
ARL5B	0.530763	1.88798e-42	0.407818	4.30845e-24
NUP54	0.530412	2.18645e-42	0.478495	9.99389e-34
G2E3	0.530397	2.19992e-42	0.416483	3.72927e-25
ODC1	0.530334	2.25875e-42	0.591846	8.72697e-55
CAPRIN1	0.530108	2.48289e-42	0.500675	3.02832e-37
EXOSC8	0.529057	3.84826e-42	0.550107	4.39189e-46
TWISTNB	0.529056	3.8487e-42	0.487848	3.52655e-35
SOCS4	0.528799	4.2837e-42	0.381409	4.86451e-21
TBC1D30	0.52868	4.50159e-42	0.540342	3.2084e-44
MTBP	0.528631	4.59386e-42	0.50411	8.18216e-38
ASF1B	0.528627	4.60211e-42	0.670751	3.17348e-75
HNRNPR	0.528622	4.61093e-42	0.407634	4.53508e-24
SFR1	0.528473	4.9056e-42	0.496641	1.3819e-36
DCK	0.528153	5.60263e-42	0.486198	6.41015e-35
ZNF670	0.527907	6.20424e-42	0.490456	1.36248e-35
ZNHIT6	0.527834	6.39449e-42	0.429521	8.18784e-27
NAA16	0.527247	8.15382e-42	0.40332	1.49225e-23
CDC20	0.527189	8.35437e-42	0.651249	1.33e-69
CEP295	0.527052	8.83838e-42	0.40953	2.67215e-24
PTPN11	0.526684	1.02918e-41	0.500866	2.817e-37
MCM7	0.526682	1.02979e-41	0.66454	2.17864e-73
HEATR1	0.526563	1.08194e-41	0.499745	4.3045e-37
ZNF121	0.52656	1.08326e-41	0.400886	2.90012e-23
ARL13B	0.526508	1.10651e-41	0.375176	2.33348e-20
PALB2	0.52624	1.23622e-41	0.548834	7.74737e-46
DEK	0.526189	1.26255e-41	0.401613	2.37929e-23
NOLC1	0.525743	1.51681e-41	0.619831	2.27223e-61
MCM8	0.525483	1.68856e-41	0.477385	1.47609e-33
SHPRH	0.525362	1.77467e-41	0.360004	9.22783e-19
PSPC1	0.525051	2.01647e-41	0.490705	1.24363e-35
ZNF184	0.525016	2.04554e-41	0.451614	8.56485e-30
ZUP1	0.524134	2.93649e-41	0.422166	7.20564e-26
CPSF2	0.523787	3.3851e-41	0.516387	6.72801e-40
TEX30	0.523151	4.38851e-41	0.489877	1.68388e-35
MRPL3	0.522614	5.46261e-41	0.599037	2.04581e-56
CCNF	0.522486	5.75549e-41	0.667994	2.10094e-74
CEP97	0.522249	6.33852e-41	0.434931	1.59747e-27
SSB	0.521718	7.8666e-41	0.453434	4.75714e-30
DNM1L	0.521699	7.92782e-41	0.41721	3.02734e-25
SNRPF	0.52167	8.02045e-41	0.62456	1.50399e-62
GUF1	0.520501	1.28815e-40	0.483307	1.81163e-34
NUP153	0.520197	1.45688e-40	0.470283	1.73166e-32
CDC25C	0.520106	1.51167e-40	0.669885	5.76029e-75
CLSPN	0.520089	1.52165e-40	0.588191	5.67577e-54
CHRNA5	0.519779	1.72491e-40	0.53108	1.65321e-42
QTRT2	0.51951	1.92248e-40	0.527014	8.97799e-42
ARHGEF39	0.519485	1.94223e-40	0.583965	4.79806e-53
FLVCR1	0.519446	1.9728e-40	0.462022	2.82616e-31
PSME4	0.519428	1.98723e-40	0.432622	3.21994e-27
POLA1	0.519406	2.00516e-40	0.517312	4.64839e-40
MTAP	0.519049	2.31493e-40	0.555655	3.59963e-47
CCDC18	0.519034	2.32924e-40	0.429143	9.16765e-27
RPE	0.519014	2.34803e-40	0.463886	1.51547e-31
MDM1	0.518124	3.35727e-40	0.36515	2.70978e-19
MIR3682	0.51771	3.96376e-40	0.392529	2.72326e-22
KIF3A	0.516827	5.64427e-40	0.361848	5.96388e-19
KRR1	0.516707	5.92084e-40	0.398804	5.09751e-23
MRPL42	0.516544	6.3201e-40	0.494595	2.96135e-36
SNRPA1	0.516441	6.5836e-40	0.487945	3.40452e-35
RPS6KB1	0.516208	7.22714e-40	0.367238	1.63751e-19
UTP18	0.515991	7.87816e-40	0.568443	9.39218e-50
PSMD12	0.515415	9.91079e-40	0.494999	2.54828e-36
GFM1	0.515288	1.04238e-39	0.526869	9.5359e-42
PUS7L	0.515169	1.09302e-39	0.472078	9.34499e-33
MGC70870	0.514897	1.21747e-39	0.477884	1.23915e-33
TSN	0.514816	1.25733e-39	0.515852	8.32649e-40
HPRT1	0.514693	1.32026e-39	0.518106	3.38179e-40
CDT1	0.514587	1.3769e-39	0.666477	5.89296e-74
UNG	0.514587	1.3769e-39	0.61924	3.18048e-61
ASCC3	0.514571	1.38551e-39	0.449308	1.79548e-29
TMEM237	0.514113	1.66186e-39	0.466147	7.07647e-32
ATR	0.513391	2.21119e-39	0.391599	3.48086e-22
CENPW	0.513049	2.53092e-39	0.575597	3.00204e-51
ZW10	0.512589	3.03384e-39	0.55652	2.42721e-47
SEH1L	0.512088	3.69517e-39	0.532455	9.27912e-43
HMGB3	0.511552	4.56167e-39	0.565292	4.16759e-49
GGCT	0.511345	4.94802e-39	0.521832	7.50908e-41
ERCC8	0.51119	5.25775e-39	0.530508	2.09994e-42
CEP135	0.510975	5.72045e-39	0.337347	1.56965e-16
LMNB2	0.510503	6.88301e-39	0.633688	6.96459e-65
HS2ST1	0.510255	7.5841e-39	0.453703	4.36011e-30
UBE2S	0.509954	8.52965e-39	0.622227	5.77603e-62
PMAIP1	0.509947	8.55255e-39	0.434803	1.66089e-27
SPATA5	0.509825	8.97005e-39	0.453444	4.74225e-30
OTUD6B	0.509687	9.46716e-39	0.423176	5.36095e-26
CEP57	0.509662	9.55983e-39	0.458232	9.92214e-31
CENPJ	0.50962	9.72e-39	0.449921	1.4756e-29
ATL2	0.509196	1.14649e-38	0.413409	8.95744e-25
WDR12	0.50889	1.29155e-38	0.56904	7.07055e-50
LRPPRC	0.508862	1.30606e-38	0.450358	1.28263e-29
ZMYM1	0.508776	1.35013e-38	0.405567	8.04161e-24
EXOSC3	0.508504	1.50118e-38	0.623748	2.40536e-62
PNN	0.507551	2.1727e-38	0.324063	2.63604e-15
WDR75	0.506172	3.7027e-38	0.436842	8.90635e-28
ORC4	0.506027	3.91705e-38	0.458808	8.20617e-31
FGFR1OP	0.505802	4.27052e-38	0.441832	1.90277e-28
RRP15	0.505334	5.11351e-38	0.426195	2.20354e-26
TRIM37	0.505328	5.1257e-38	0.448443	2.36626e-29
HOOK1	0.505292	5.19725e-38	0.465124	9.99354e-32
DFFB	0.505204	5.37621e-38	0.533897	5.0489e-43
XPOT	0.504905	6.03134e-38	0.467088	5.14556e-32
SPATA5L1	0.504832	6.20378e-38	0.483469	1.70986e-34
MLLT10	0.504522	6.98632e-38	0.449639	1.61523e-29
KBTBD6	0.504411	7.29107e-38	0.440225	3.13702e-28
RNGTT	0.504098	8.21962e-38	0.482831	2.14781e-34
INTS7	0.504054	8.36084e-38	0.460904	4.10115e-31
ZNF507	0.50365	9.75696e-38	0.370312	7.74958e-20
RBM33	0.503114	1.19755e-37	0.457496	1.26402e-30
GTF2H3	0.502654	1.42755e-37	0.459204	7.20279e-31
TUBGCP3	0.502377	1.58662e-37	0.501666	2.07901e-37
HDAC2	0.502189	1.70433e-37	0.496906	1.25161e-36
EXOSC2	0.501738	2.02283e-37	0.647232	1.70164e-68
ORC5	0.501587	2.14231e-37	0.547331	1.50916e-45
UBA6	0.501479	2.2323e-37	0.409531	2.67116e-24
TMA16	0.501447	2.25936e-37	0.444039	9.5365e-29
ZNF107	0.50131	2.3804e-37	0.439701	3.68961e-28
AURKB	0.501258	2.42763e-37	0.629642	7.71296e-64
LLPH	0.500948	2.73038e-37	0.439814	3.56312e-28
TTC28.AS1	0.500755	2.93755e-37	0.474195	4.49434e-33
GEMIN5	0.500742	2.95273e-37	0.58096	2.1493e-52
PHF6	0.500671	3.03271e-37	0.438925	4.69058e-28
ZNF180	0.50055	3.1755e-37	0.433607	2.38963e-27
LCLAT1	0.500455	3.29102e-37	0.471538	1.12561e-32
RTKN2	0.500144	3.70286e-37	0.458077	1.04435e-30
DCLRE1B	0.500095	3.77177e-37	0.608121	1.55442e-58
CENPA	0.499913	4.04051e-37	0.647226	1.70752e-68
POLR1B	0.499876	4.09737e-37	0.545221	3.82588e-45
FOPNL	0.499601	4.5451e-37	0.52962	3.04346e-42
HMGB1	0.499197	5.2934e-37	0.429696	7.76881e-27
UBE2C	0.498975	5.75578e-37	0.608956	9.84727e-59
ITGB3BP	0.498957	5.79471e-37	0.446285	4.69676e-29
ILF3	0.49871	6.36061e-37	0.583477	6.12852e-53
USP45	0.498163	7.81275e-37	0.3699	8.57026e-20
TRMT61B	0.498089	8.03383e-37	0.448056	2.67672e-29
ABCB10	0.49807	8.08904e-37	0.417594	2.71082e-25
MTHFD2L	0.498052	8.14507e-37	0.474897	3.52065e-33
G3BP1	0.497841	8.81568e-37	0.47779	1.2808e-33
NIFK	0.497501	1.00154e-36	0.5277	6.75973e-42
L2HGDH	0.497428	1.02919e-36	0.560448	3.99148e-48
NUP85	0.497293	1.0828e-36	0.57346	8.47435e-51
FANCA	0.497214	1.11543e-36	0.549989	4.63018e-46
ARMC8	0.497004	1.20642e-36	0.379644	7.6098e-21
SMIM13	0.496914	1.24757e-36	0.468837	2.83889e-32
NAE1	0.496262	1.59204e-36	0.444354	8.63815e-29
LIG1	0.496082	1.703e-36	0.598576	2.60951e-56
GART	0.496034	1.73326e-36	0.487656	3.78177e-35
ZNF765	0.496022	1.74139e-36	0.401419	2.50895e-23
WAPL	0.495647	2.0027e-36	0.430662	5.81426e-27
NUDCD2	0.495077	2.47624e-36	0.540701	2.74702e-44
RIOX2	0.49491	2.63398e-36	0.487582	3.88408e-35
MRE11	0.494251	3.36405e-36	0.413649	8.36716e-25
C12orf29	0.494196	3.43393e-36	0.488051	3.27565e-35
CTNNAL1	0.494161	3.47914e-36	0.437627	6.99783e-28
POP1	0.493693	4.13782e-36	0.576951	1.54973e-51
TXLNG	0.493662	4.18478e-36	0.491666	8.74066e-36
TCERG1	0.493651	4.20293e-36	0.364744	2.98677e-19
AEBP2	0.49333	4.73175e-36	0.405335	8.57509e-24
TYMS	0.493291	4.80027e-36	0.559627	5.83294e-48
CHUK	0.493264	4.84861e-36	0.401274	2.61e-23
E2F6	0.493152	5.05472e-36	0.537736	9.84864e-44
CEP76	0.492686	6.00316e-36	0.476468	2.03535e-33
CEP72	0.49268	6.01517e-36	0.507852	1.93339e-38
ESPL1	0.492309	6.89794e-36	0.563906	7.98624e-49
IARS1	0.492236	7.08516e-36	0.50379	9.24987e-38
CCDC59	0.491811	8.28649e-36	0.485133	9.4119e-35
EED	0.491439	9.50176e-36	0.374739	2.60174e-20
ZNF165	0.491111	1.07158e-35	0.440521	2.86137e-28
CHCHD3	0.491061	1.09158e-35	0.501201	2.48124e-37
METAP2	0.49022	1.48548e-35	0.389739	5.67205e-22
CCNB2	0.490085	1.56051e-35	0.553272	1.06023e-46
TCF19	0.489789	1.7393e-35	0.576062	2.39358e-51
VBP1	0.489287	2.08889e-35	0.414983	5.72504e-25
ALMS1	0.489209	2.14934e-35	0.31006	4.4525e-14
EIF3M	0.489096	2.23998e-35	0.408633	3.43295e-24
TRAPPC13	0.488804	2.49092e-35	0.362349	5.29382e-19
ACTL6A	0.488023	3.30921e-35	0.549241	6.46479e-46
ERI2	0.487178	4.49745e-35	0.449696	1.58607e-29
CUL2	0.487054	4.70449e-35	0.380217	6.5824e-21
STMN1	0.486937	4.90708e-35	0.567661	1.36165e-49
ZBED4	0.486892	4.98747e-35	0.460423	4.81063e-31
PLK1	0.486516	5.71488e-35	0.632656	1.29033e-64
GCSH	0.486499	5.74976e-35	0.538116	8.36837e-44
ALKBH8	0.486248	6.29602e-35	0.441701	1.98239e-28
DSCC1	0.486128	6.57465e-35	0.547068	1.6953e-45
SSRP1	0.48593	7.06263e-35	0.605417	6.75425e-58
PSAT1	0.485884	7.17947e-35	0.571448	2.23454e-50
SNRPG	0.4858	7.39935e-35	0.513582	2.05005e-39
HASPIN	0.485686	7.71009e-35	0.57691	1.58125e-51
C1orf109	0.48561	7.92596e-35	0.531447	1.41711e-42
CTPS1	0.485306	8.84292e-35	0.553984	7.68366e-47
NUP62CL	0.485229	9.09175e-35	0.496849	1.2783e-36
EEF1AKMT2	0.485192	9.21205e-35	0.407885	4.22958e-24
NUP50	0.48453	1.169e-34	0.515128	1.11066e-39
DPH6	0.484294	1.27219e-34	0.44982	1.52424e-29
PRPF40A	0.483968	1.43026e-34	0.374636	2.66856e-20
CHTF18	0.48387	1.48125e-34	0.54428	5.7833e-45
MDN1	0.483711	1.568e-34	0.376606	1.63348e-20
LATS1	0.483437	1.72987e-34	0.375715	2.0405e-20
TRMT5	0.483183	1.89404e-34	0.532945	7.54576e-43
NDUFAF7	0.483146	1.91937e-34	0.405053	9.26735e-24
CETN3	0.483065	1.97593e-34	0.393527	2.09142e-22
HAUS2	0.482713	2.24047e-34	0.473701	5.33332e-33
CEP192	0.482635	2.30335e-34	0.354522	3.32254e-18
SRPK1	0.482269	2.62526e-34	0.531812	1.21584e-42
UBE3C	0.482085	2.80294e-34	0.479081	8.13071e-34
MIOS	0.48206	2.82837e-34	0.433907	2.18167e-27
SMC6	0.481436	3.5305e-34	0.33303	3.98612e-16
CACYBP	0.481252	3.7697e-34	0.52715	8.48991e-42
SART3	0.480676	4.62458e-34	0.53245	9.29626e-43
RTTN	0.480622	4.71385e-34	0.480008	5.8597e-34
CDK2	0.480464	4.98625e-34	0.616461	1.5297e-60
POLR3G	0.4803	5.28355e-34	0.481899	2.9945e-34
REXO5	0.479795	6.31751e-34	0.548734	8.0997e-46
PPIL4	0.479169	7.88233e-34	0.356071	2.31951e-18
TRMT10C	0.478839	8.85391e-34	0.463047	2.00725e-31
TMEM33	0.478697	9.3087e-34	0.466941	5.40973e-32
C2orf69	0.478543	9.82893e-34	0.355606	2.5843e-18
SIKE1	0.478259	1.08588e-33	0.413916	7.75681e-25
ORC2	0.478034	1.17555e-33	0.418741	1.94771e-25
PHIP	0.478002	1.18867e-33	0.301066	2.53225e-13
TRUB1	0.477302	1.52009e-33	0.53186	1.19171e-42
POLR2B	0.477082	1.64161e-33	0.371137	6.33176e-20
FBXO22	0.476956	1.71581e-33	0.488799	2.49615e-35
COMMD2	0.476622	1.92879e-33	0.400546	3.18052e-23
CCT8	0.476485	2.02322e-33	0.44523	6.55439e-29
IPO5	0.476373	2.10425e-33	0.480005	5.86652e-34
ZNF280B	0.476275	2.17722e-33	0.442748	1.42942e-28
HNRNPU	0.476202	2.23377e-33	0.432553	3.28767e-27
CDC40	0.476139	2.28366e-33	0.429136	9.18707e-27
GMCL1	0.476064	2.34403e-33	0.366094	2.1588e-19
PNO1	0.475963	2.42801e-33	0.572028	1.69103e-50
RFC1	0.475946	2.4425e-33	0.405894	7.34767e-24
PDE12	0.475825	2.54847e-33	0.521783	7.66075e-41
CARNMT1	0.475813	2.55878e-33	0.432014	3.87e-27
ZNF770	0.474666	3.81562e-33	0.399183	4.60132e-23
USP31	0.474594	3.91216e-33	0.377763	1.22212e-20
FUBP1	0.47442	4.15533e-33	0.336619	1.83864e-16
GINS4	0.474383	4.20987e-33	0.574	6.52355e-51
DCAF13	0.473974	4.85226e-33	0.471983	9.65632e-33
RNF34	0.473888	4.99857e-33	0.43913	4.40239e-28
BRD7	0.473823	5.112e-33	0.417576	2.72491e-25
HACD3	0.47366	5.40922e-33	0.511594	4.48826e-39
KIF21A	0.473608	5.50753e-33	0.372825	4.17857e-20
DUT	0.473383	5.95534e-33	0.494064	3.60679e-36
SNRPE	0.473323	6.07936e-33	0.464881	1.08482e-31
GTF3C4	0.473278	6.17482e-33	0.532863	7.81238e-43
PPP1CC	0.473047	6.68915e-33	0.40661	6.027e-24
CNOT10	0.47301	6.77354e-33	0.549381	6.07187e-46
DDX50	0.472558	7.91878e-33	0.370632	7.1651e-20
SUPT16H	0.472519	8.02623e-33	0.504363	7.42667e-38
PSMA1	0.472475	8.14969e-33	0.511498	4.65983e-39
NAF1	0.472432	8.27133e-33	0.516779	5.75252e-40
DCLRE1C	0.472337	8.54754e-33	0.335848	2.173e-16
COX11	0.472122	9.20467e-33	0.431178	4.97803e-27
ZBTB2	0.472048	9.44429e-33	0.38527	1.81032e-21
ELP1	0.471723	1.05629e-32	0.404054	1.22025e-23
INVS	0.471689	1.06851e-32	0.442033	1.78695e-28
TK1	0.471659	1.07987e-32	0.61926	3.14501e-61
LUC7L2	0.471587	1.10672e-32	0.408263	3.80676e-24
UBA2	0.471485	1.14622e-32	0.472464	8.18195e-33
MRPL47	0.471344	1.20314e-32	0.517332	4.61149e-40
ZNF519	0.471324	1.21175e-32	0.337626	1.47713e-16
RNASEH2A	0.471298	1.22239e-32	0.639747	1.77576e-66
TYW5	0.471287	1.22692e-32	0.368145	1.31427e-19
TMPO.AS1	0.471279	1.23029e-32	0.525818	1.4708e-41
EAF1	0.470955	1.37551e-32	0.395144	1.36068e-22
EFCAB11	0.470537	1.58759e-32	0.507156	2.53168e-38
PRTFDC1	0.470524	1.59485e-32	0.459848	5.81951e-31
SETD2	0.470145	1.81598e-32	0.364582	3.10526e-19
MRPL39	0.470039	1.88313e-32	0.409748	2.51413e-24
HSP90AA1	0.469994	1.91225e-32	0.367625	1.4912e-19
ATP13A3	0.469979	1.92202e-32	0.417168	3.06409e-25
SUZ12	0.469914	1.96516e-32	0.338045	1.34813e-16
SLC25A33	0.469733	2.09061e-32	0.546687	2.00605e-45
NARS2	0.469473	2.2848e-32	0.538163	8.19983e-44
MITD1	0.469259	2.45862e-32	0.367835	1.41709e-19
WDR3	0.468531	3.15168e-32	0.51422	1.59258e-39
ANAPC10	0.468503	3.18123e-32	0.426721	1.88561e-26
NUDT15	0.468366	3.33352e-32	0.487225	4.4214e-35
HNRNPH1	0.468261	3.45457e-32	0.390975	4.10144e-22
CDC27	0.467978	3.80454e-32	0.439735	3.65163e-28
MTIF2	0.467334	4.73497e-32	0.435067	1.53242e-27
CBX1	0.467316	4.76333e-32	0.407671	4.489e-24
RBAK	0.467307	4.77756e-32	0.345715	2.47158e-17
PEX13	0.467038	5.23359e-32	0.466584	6.10497e-32
PRPF39	0.466619	6.03214e-32	0.331265	5.80937e-16
YTHDC2	0.466533	6.21103e-32	0.334994	2.61331e-16
UBE3D	0.466507	6.26552e-32	0.46299	2.04564e-31
TAF1B	0.466478	6.32707e-32	0.421581	8.54679e-26
CTDSPL2	0.466461	6.3635e-32	0.400407	3.30274e-23
RPGRIP1L	0.465243	9.60228e-32	0.399583	4.12991e-23
CAND1	0.464835	1.10143e-31	0.343533	4.0241e-17
PPP4R2	0.464756	1.13131e-31	0.367679	1.4717e-19
THAP5	0.464358	1.29335e-31	0.387885	9.20061e-22
DGKE	0.464346	1.29867e-31	0.402723	1.75756e-23
PACRGL	0.464014	1.45158e-31	0.420461	1.18377e-25
PPIL1	0.463839	1.53929e-31	0.590558	1.69263e-54
TIGD2	0.463831	1.54342e-31	0.43793	6.37467e-28
ZCCHC4	0.463581	1.67846e-31	0.47692	1.73785e-33
CEP120	0.463538	1.7026e-31	0.323362	3.04771e-15
CCT7	0.463338	1.82111e-31	0.58751	8.0212e-54
DIS3	0.463202	1.90595e-31	0.369439	9.59125e-20
EIF3J	0.463153	1.93699e-31	0.427416	1.53403e-26
CKS1B	0.462349	2.53455e-31	0.591403	1.09657e-54
STRIP2	0.46208	2.77251e-31	0.435925	1.17927e-27
TPRKB	0.462058	2.79258e-31	0.433951	2.15255e-27
NSUN2	0.461678	3.16961e-31	0.456599	1.69675e-30
RAPGEF6	0.461412	3.46297e-31	0.39807	6.21264e-23
BRI3BP	0.460949	4.03918e-31	0.525264	1.84713e-41
HSPA4	0.460663	4.44233e-31	0.491411	9.59913e-36
RHNO1	0.460597	4.54022e-31	0.554389	6.39809e-47
NKAPD1	0.460553	4.60792e-31	0.448067	2.66739e-29
GNL2	0.460358	4.91611e-31	0.413354	9.09849e-25
CBLL1	0.460317	4.9824e-31	0.452845	5.75761e-30
HMGN1	0.459959	5.61059e-31	0.412477	1.16615e-24
ZDHHC23	0.459784	5.94438e-31	0.395697	1.1739e-22
PSMA4	0.459693	6.12585e-31	0.420064	1.32848e-25
NUDT5	0.458941	7.85472e-31	0.497414	1.03486e-36
HSPA9	0.458922	7.90479e-31	0.507979	1.84085e-38
PRPF38A	0.458788	8.26151e-31	0.396143	1.04195e-22
SFXN1	0.458786	8.26822e-31	0.396118	1.0491e-22
LBR	0.458588	8.82471e-31	0.416805	3.40084e-25
CENPM	0.458504	9.07404e-31	0.609332	8.01378e-59
IREB2	0.458485	9.12857e-31	0.313316	2.33837e-14
LIN7C	0.458241	9.89458e-31	0.358484	1.31957e-18
DDX1	0.457615	1.21543e-30	0.406098	6.94448e-24
MAP3K21	0.457556	1.23945e-30	0.410478	2.04814e-24
PRKDC	0.457498	1.26325e-30	0.504349	7.46744e-38
THUMPD3	0.457174	1.40524e-30	0.481454	3.5086e-34
TSR1	0.457044	1.46622e-30	0.517121	5.01761e-40
GINS2	0.45691	1.53231e-30	0.623314	3.08954e-62
MNS1	0.456543	1.72775e-30	0.364429	3.22167e-19
RANBP1	0.456473	1.768e-30	0.637074	9.05378e-66
GAS2L3	0.45613	1.97821e-30	0.437319	7.69194e-28
HMGB3P1	0.456121	1.98343e-30	0.57238	1.42674e-50
NF1	0.456089	2.00478e-30	0.330161	7.34504e-16
PSMC6	0.456008	2.05811e-30	0.385369	1.76469e-21
CHAC2	0.455815	2.19237e-30	0.473874	5.02339e-33
NFYB	0.455732	2.25279e-30	0.322427	3.69625e-15
FAM216A	0.455639	2.32185e-30	0.461052	3.90405e-31
PPFIA1	0.45561	2.34381e-30	0.394171	1.76263e-22
ZBTB11	0.455482	2.44433e-30	0.319573	6.63236e-15
DCAF16	0.455301	2.59309e-30	0.432539	3.30174e-27
IMMP1L	0.455234	2.65032e-30	0.492799	5.75732e-36
IPO7	0.454947	2.90999e-30	0.350688	8.02183e-18
FIP1L1	0.454908	2.94693e-30	0.491058	1.09255e-35
KATNA1	0.45481	3.04232e-30	0.43227	3.58199e-27
PIMREG	0.454776	3.07608e-30	0.567372	1.56117e-49
PMCH	0.454127	3.79904e-30	0.445382	6.24881e-29
CDC123	0.454027	3.92424e-30	0.512223	3.50447e-39
PAK1IP1	0.45401	3.94683e-30	0.45926	7.06871e-31
GLO1	0.453813	4.20783e-30	0.474874	3.54868e-33
TUBGCP4	0.453467	4.7067e-30	0.479416	7.22321e-34
C5orf24	0.453363	4.86807e-30	0.374955	2.46564e-20
FANCG	0.45311	5.28316e-30	0.565819	3.25125e-49
RINT1	0.452633	6.16596e-30	0.390146	5.09837e-22
SLC25A32	0.452483	6.47229e-30	0.461654	3.19564e-31
RRN3	0.452392	6.66523e-30	0.436753	9.15137e-28
STRAP	0.452185	7.12618e-30	0.410768	1.88824e-24
ARL6IP1	0.452139	7.23113e-30	0.461679	3.16926e-31
PTPN4	0.451899	7.81395e-30	0.333189	3.85217e-16
XPO1	0.451641	8.49039e-30	0.318504	8.24236e-15
MYB	0.451617	8.55876e-30	0.429501	8.23506e-27
TMEM68	0.451486	8.92696e-30	0.45458	3.27955e-30
USP46	0.451459	9.00498e-30	0.383109	3.15295e-21
TAF5L	0.451301	9.47551e-30	0.425403	2.78458e-26
PTBP3	0.451156	9.92762e-30	0.425179	2.97514e-26
TROAP	0.451	1.04378e-29	0.581743	1.45604e-52
ACYP1	0.450874	1.08672e-29	0.420298	1.24114e-25
PIGA	0.450672	1.15957e-29	0.335726	2.23087e-16
PSMB1	0.450273	1.31825e-29	0.402815	1.71393e-23
ASNSD1	0.449842	1.51333e-29	0.355123	2.89086e-18
HPS3	0.449678	1.59498e-29	0.40035	3.35424e-23
ELAVL1	0.449573	1.64974e-29	0.478396	1.03486e-33
RPL7L1	0.449289	1.80659e-29	0.457906	1.10458e-30
ARHGAP19	0.449204	1.85614e-29	0.429872	7.36979e-27
MAGOH2P	0.448848	2.07987e-29	0.490105	1.54937e-35
XRCC4	0.448778	2.12686e-29	0.39343	2.14576e-22
ERI1	0.448745	2.14923e-29	0.366723	1.85501e-19
CDCA7	0.448543	2.29226e-29	0.444201	9.06213e-29
EFCAB7	0.448428	2.37753e-29	0.33342	3.66576e-16
ZNF92	0.448258	2.50994e-29	0.416409	3.80901e-25
PACC1	0.448198	2.55861e-29	0.480029	5.8157e-34
RDM1	0.447848	2.86016e-29	0.487747	3.65837e-35
RAD1	0.447195	3.51999e-29	0.474767	3.68359e-33
PSPH	0.44705	3.68523e-29	0.516727	5.87308e-40
PRDX3	0.446875	3.89548e-29	0.386082	1.46808e-21
RPP30	0.446601	4.24979e-29	0.451394	9.19346e-30
THUMPD2	0.446592	4.26141e-29	0.323282	3.09815e-15
NANP	0.446512	4.37115e-29	0.42819	1.21828e-26
QSER1	0.446446	4.46266e-29	0.361438	6.57309e-19
TUBGCP5	0.446071	5.02627e-29	0.385362	1.76801e-21
IRAK1BP1	0.44607	5.02719e-29	0.403482	1.42767e-23
TWNK	0.445846	5.39693e-29	0.559865	5.22499e-48
KDM2B	0.445845	5.39823e-29	0.47033	1.70449e-32
UBA5	0.445498	6.02264e-29	0.36504	2.78211e-19
RCN2	0.445478	6.06161e-29	0.390694	4.41535e-22
FAM204A	0.445388	6.23698e-29	0.367447	1.55661e-19
ATF1	0.445195	6.62675e-29	0.388103	8.69283e-22
ZNF26	0.444793	7.52328e-29	0.301065	2.53263e-13
PTTG3P	0.44478	7.55341e-29	0.574345	5.51847e-51
PAQR3	0.444767	7.58523e-29	0.326416	1.61555e-15
RFXAP	0.444682	7.79082e-29	0.417428	2.84349e-25
ACTR6	0.444251	8.9207e-29	0.362744	4.8188e-19
ARMT1	0.444168	9.15658e-29	0.350117	9.1371e-18
LMBR1	0.443964	9.7627e-29	0.465609	8.48648e-32
CSTF1	0.44372	1.05404e-28	0.525629	1.59e-41
PSMD6	0.443688	1.06469e-28	0.39773	6.8076e-23
TMEM97	0.443619	1.08819e-28	0.550183	4.24578e-46
VMA21	0.443608	1.09168e-28	0.419201	1.70527e-25
CCNC	0.443451	1.14676e-28	0.38733	1.0626e-21
S100PBP	0.443392	1.16847e-28	0.321645	4.34099e-15
FASTKD3	0.443111	1.27583e-28	0.402378	1.93127e-23
MARCHF5	0.442978	1.32988e-28	0.399108	4.69527e-23
GTPBP8	0.442785	1.41269e-28	0.423163	5.38213e-26
METTL21A	0.44237	1.60857e-28	0.437878	6.47768e-28
KLHL7	0.442348	1.61961e-28	0.425804	2.47399e-26
CHAF1A	0.442264	1.66261e-28	0.574944	4.12603e-51
TMEM67	0.442119	1.73984e-28	0.376261	1.78038e-20
EWSR1	0.441733	1.96226e-28	0.467967	3.81768e-32
ADK	0.441651	2.01316e-28	0.491611	8.91951e-36
ANP32E	0.441561	2.07072e-28	0.35845	1.33011e-18
ZNF273	0.44155	2.07767e-28	0.329938	7.70035e-16
ACP1	0.441475	2.12661e-28	0.495132	2.42596e-36
SNRPD3	0.4414	2.17675e-28	0.535334	2.74467e-43
TMEM126B	0.441179	2.33179e-28	0.384182	2.39503e-21
FAM122B	0.441127	2.37017e-28	0.354137	3.63203e-18
TRIT1	0.440789	2.63284e-28	0.433876	2.20223e-27
CSPP1	0.440736	2.67662e-28	0.366853	1.79722e-19
VRK2	0.440665	2.73598e-28	0.378662	9.7483e-21
RAB3IP	0.440619	2.77539e-28	0.382054	4.1279e-21
AADAT	0.440579	2.80992e-28	0.412563	1.13842e-24
DNMT3B	0.440257	3.10547e-28	0.442085	1.75821e-28
FAM199X	0.44	3.36281e-28	0.396428	9.65454e-23
HAUS5	0.439882	3.48812e-28	0.458955	7.81844e-31
FAM210A	0.439496	3.93179e-28	0.433237	2.67274e-27
BEND3	0.438651	5.10454e-28	0.515536	9.44576e-40
NIP7	0.43865	5.106e-28	0.51742	4.45174e-40
IDE	0.438518	5.31795e-28	0.426987	1.74214e-26
RPRD1A	0.438471	5.39596e-28	0.348575	1.2972e-17
TMEM209	0.438438	5.45144e-28	0.463855	1.53105e-31
PPP4R3B	0.438123	6.0064e-28	0.318926	7.56532e-15
BBS7	0.438112	6.02759e-28	0.307609	7.19334e-14
SCAI	0.43804	6.16235e-28	0.301244	2.44786e-13
ANKRD36	0.437923	6.38787e-28	0.304464	1.32243e-13
RPS27A	0.43787	6.49302e-28	0.421677	8.31047e-26
MCM5	0.437784	6.66811e-28	0.579192	5.153e-52
UTP20	0.437441	7.409e-28	0.509277	1.11114e-38
MED17	0.437404	7.49377e-28	0.366095	2.15847e-19
USP28	0.437106	8.21136e-28	0.473534	5.65044e-33
NSMCE4A	0.437076	8.28743e-28	0.378444	1.02988e-20
GTF2H1	0.43696	8.58941e-28	0.37445	2.79511e-20
DDHD1	0.436893	8.76861e-28	0.302332	1.98968e-13
POLG2	0.436885	8.78791e-28	0.373221	3.7893e-20
ALMS1.IT1	0.436782	9.07105e-28	0.383321	2.98674e-21
RC3H2	0.436603	9.58308e-28	0.369667	9.07391e-20
CNOT9	0.436534	9.78621e-28	0.538156	8.2256e-44
DDX39A	0.436364	1.03095e-27	0.524895	2.1493e-41
ZNF711	0.435731	1.25135e-27	0.324658	2.32994e-15
MALSU1	0.435486	1.34845e-27	0.43565	1.28281e-27
NADK2	0.435448	1.36426e-27	0.37283	4.17384e-20
RBM26	0.435415	1.37831e-27	0.320411	5.58994e-15
NEPRO	0.434784	1.67068e-27	0.339581	9.63457e-17
UPF3B	0.434754	1.68579e-27	0.333219	3.8279e-16
BUD13	0.434712	1.70779e-27	0.489305	2.0751e-35
NUS1P3	0.434414	1.86984e-27	0.443979	9.71872e-29
METTL4	0.434391	1.88303e-27	0.324797	2.26374e-15
CDCA4	0.43436	1.90082e-27	0.573881	6.91212e-51
BRWD3	0.434348	1.90791e-27	0.343405	4.13997e-17
STAM	0.434029	2.10214e-27	0.401386	2.53163e-23
ZNF138	0.434018	2.10895e-27	0.325423	1.98715e-15
HOMER1	0.433796	2.25629e-27	0.343431	4.11603e-17
ZNF227	0.433764	2.27789e-27	0.319201	7.15421e-15
GPATCH2	0.433209	2.69587e-27	0.326859	1.47251e-15
PBRM1	0.43285	3.00589e-27	0.313024	2.47841e-14
FCF1	0.43276	3.08865e-27	0.395096	1.37817e-22
ADAM1A	0.43249	3.35166e-27	0.312835	2.57317e-14
QRSL1	0.43237	3.47481e-27	0.413336	9.14435e-25
CPOX	0.432365	3.4804e-27	0.431778	4.15464e-27
SNHG4	0.432274	3.57772e-27	0.428826	1.0079e-26
THOC7	0.432042	3.8374e-27	0.446643	4.19323e-29
RTCA	0.431946	3.95006e-27	0.334083	3.1794e-16
TUBE1	0.431816	4.10736e-27	0.315703	1.45086e-14
PEX3	0.431731	4.215e-27	0.411517	1.52908e-24
FAM98B	0.43168	4.28036e-27	0.38002	6.91852e-21
FAM83D	0.431551	4.44942e-27	0.44075	2.66507e-28
TCHP	0.431112	5.07883e-27	0.442711	1.44602e-28
ASAH2B	0.431073	5.13805e-27	0.384002	2.5079e-21
PDE7A	0.430982	5.28132e-27	0.392902	2.46747e-22
DHX9	0.430836	5.51792e-27	0.500784	2.90605e-37
SPICE1	0.430693	5.76098e-27	0.327426	1.30759e-15
SRSF7	0.430327	6.42946e-27	0.336264	1.98558e-16
HBS1L	0.430165	6.75039e-27	0.399137	4.65961e-23
WEE1	0.430024	7.04164e-27	0.452159	7.1849e-30
PKP4	0.429822	7.48077e-27	0.404066	1.21616e-23
YOD1	0.429713	7.73005e-27	0.306066	9.70538e-14
MAPKAPK5	0.429706	7.74493e-27	0.49101	1.11221e-35
MFN1	0.429494	8.25365e-27	0.351792	6.23102e-18
WRN	0.428821	1.00934e-26	0.322787	3.43173e-15
ZZZ3	0.428799	1.01598e-26	0.347179	1.77816e-17
SSBP1	0.428797	1.01657e-26	0.328387	1.0684e-15
CEP57L1	0.428787	1.01944e-26	0.358664	1.2651e-18
SDAD1	0.428548	1.09483e-26	0.385385	1.75742e-21
MRPS30	0.428338	1.16586e-26	0.421121	9.76965e-26
MSI2	0.428251	1.19626e-26	0.419272	1.67059e-25
SLIRP	0.428232	1.20321e-26	0.470337	1.70046e-32
SLC4A1AP	0.427919	1.32062e-26	0.3561	2.3039e-18
KIAA1586	0.427496	1.49769e-26	0.370684	7.07448e-20
OLA1	0.427436	1.52504e-26	0.368282	1.27125e-19
NAP1L1	0.427097	1.68653e-26	0.345623	2.52328e-17
WDCP	0.426895	1.7906e-26	0.4453	6.41241e-29
ZNF286A	0.426792	1.84623e-26	0.399378	4.36524e-23
THAP10	0.426775	1.85554e-26	0.408879	3.20583e-24
NFE2L3	0.426306	2.13201e-26	0.42651	2.00721e-26
MARS2	0.426226	2.18331e-26	0.566933	1.92208e-49
ACTR3B	0.426217	2.18894e-26	0.498336	7.32012e-37
DUS4L	0.426137	2.24181e-26	0.408253	3.81723e-24
METTL5	0.425868	2.42755e-26	0.387801	9.40234e-22
ZNF567	0.42584	2.4476e-26	0.330348	7.05957e-16
UMPS	0.425218	2.94101e-26	0.575261	3.53602e-51
BRCC3	0.425175	2.9783e-26	0.36489	2.88394e-19
RNF138	0.425164	2.98808e-26	0.328709	9.98385e-16
TEX10	0.425162	2.98983e-26	0.489083	2.24995e-35
SPRTN	0.424963	3.17058e-26	0.371766	5.42522e-20
RBBP4	0.424649	3.4783e-26	0.43956	3.85475e-28
ZCCHC8	0.424608	3.5208e-26	0.389049	6.79257e-22
PAPOLG	0.42451	3.62322e-26	0.337832	1.41229e-16
UGGT2	0.42428	3.87677e-26	0.318656	7.9916e-15
ZC3H8	0.424201	3.96778e-26	0.327454	1.29979e-15
PTCD2	0.424104	4.08264e-26	0.380488	6.14546e-21
BCL2L12	0.424021	4.18391e-26	0.570967	2.81492e-50
BRMS1L	0.424004	4.20451e-26	0.337874	1.39943e-16
ZNF202	0.42389	4.34815e-26	0.412279	1.23329e-24
AFG3L1P	0.423829	4.42721e-26	0.321374	4.58884e-15
HSD17B12	0.42362	4.70691e-26	0.41643	3.7862e-25
NOL8	0.423364	5.07347e-26	0.308748	5.7595e-14
NME1	0.423359	5.08073e-26	0.57973	3.95133e-52
RAD51C	0.423349	5.09561e-26	0.456419	1.7994e-30
IQCB1	0.423271	5.21454e-26	0.385587	1.66835e-21
RPP40	0.423034	5.5893e-26	0.4998	4.21653e-37
RNASEH1	0.422969	5.69675e-26	0.451422	9.11256e-30
ZNF318	0.422882	5.84431e-26	0.415511	4.9248e-25
ZNF283	0.422715	6.13584e-26	0.346388	2.1249e-17
C6orf62	0.42255	6.43887e-26	0.355943	2.38938e-18
EXOSC9	0.422532	6.47321e-26	0.47495	3.45647e-33
HMGXB4	0.42244	6.6496e-26	0.378087	1.12666e-20
FAM111B	0.422145	7.24977e-26	0.473288	6.15383e-33
EIF4E	0.422138	7.26346e-26	0.398003	6.32567e-23
ZDHHC6	0.421958	7.65478e-26	0.387755	9.51542e-22
MYNN	0.421868	7.85869e-26	0.335884	2.15595e-16
ZNF680	0.421753	8.12645e-26	0.338413	1.24406e-16
GTSE1	0.421621	8.44689e-26	0.503913	8.82294e-38
ZNF780A	0.421491	8.77292e-26	0.309215	5.25564e-14
CLCC1	0.42118	9.60535e-26	0.372952	4.05044e-20
THAP9	0.421068	9.92193e-26	0.358189	1.41432e-18
SRP72	0.421007	1.01008e-25	0.435454	1.3619e-27
ZRANB3	0.420904	1.0407e-25	0.387142	1.11577e-21
RFC2	0.420809	1.07004e-25	0.60752	2.15761e-58
MCM3AP.AS1	0.420612	1.13282e-25	0.373628	3.42639e-20
ALG9	0.420367	1.21644e-25	0.417619	2.69171e-25
TEDC2	0.420048	1.33441e-25	0.585526	2.18899e-53
EME1	0.419986	1.35876e-25	0.479276	7.58902e-34
OSGIN2	0.419846	1.41511e-25	0.398186	6.02114e-23
RAD23B	0.419842	1.41648e-25	0.347381	1.69916e-17
CFAP97	0.419751	1.45462e-25	0.313378	2.3095e-14
ZNF664	0.419643	1.5005e-25	0.345583	2.54605e-17
SPTY2D1	0.419613	1.51386e-25	0.33113	5.97864e-16
SLC30A6	0.419268	1.67256e-25	0.381537	4.70812e-21
NBN	0.419213	1.69932e-25	0.370559	7.29566e-20
RNMT	0.419087	1.76248e-25	0.318787	7.78285e-15
MAK16	0.418915	1.85237e-25	0.370968	6.59911e-20
ALYREF	0.418885	1.8686e-25	0.552567	1.45703e-46
PARP2	0.418834	1.89599e-25	0.419881	1.40054e-25
RPL6	0.41883	1.89849e-25	0.3961	1.054e-22
NUP133	0.418485	2.09729e-25	0.433452	2.50438e-27
AGPS	0.41847	2.10614e-25	0.340671	7.58243e-17
COIL	0.418249	2.24486e-25	0.458566	8.88849e-31
TICRR	0.418095	2.34671e-25	0.525161	1.92693e-41
OTUD4	0.417979	2.42677e-25	0.333067	3.95429e-16
METTL8	0.417895	2.48607e-25	0.370686	7.0716e-20
PSMA3	0.417892	2.48828e-25	0.35547	2.66746e-18
PARGP1	0.41764	2.67554e-25	0.370186	7.99192e-20
COA7	0.41763	2.68275e-25	0.487519	3.97491e-35
ALG6	0.41748	2.80095e-25	0.424112	4.07312e-26
SENP5	0.417308	2.94301e-25	0.404384	1.11437e-23
SUMO1	0.417172	3.06071e-25	0.319364	6.92104e-15
DCUN1D1	0.417168	3.0639e-25	0.313877	2.09119e-14
LYPD6	0.417134	3.09433e-25	0.417225	3.0144e-25
POC1A	0.417	3.21516e-25	0.569288	6.28121e-50
AGPAT5	0.416815	3.3911e-25	0.356745	1.98233e-18
PAK6	0.416624	3.58155e-25	0.500595	3.12209e-37
TUBA1B	0.416592	3.61422e-25	0.467589	4.34126e-32
ZNF473	0.416424	3.79237e-25	0.492592	6.21556e-36
RBBP8	0.416176	4.07167e-25	0.310691	3.93307e-14
CWC27	0.415869	4.44576e-25	0.312813	2.58436e-14
WBP4	0.415585	4.82126e-25	0.300044	3.07305e-13
CRY1	0.415502	4.93684e-25	0.31565	1.46641e-14
C16orf87	0.415451	5.00939e-25	0.371745	5.4529e-20
TPP2	0.415376	5.11767e-25	0.386698	1.2517e-21
MRPL30	0.415129	5.49166e-25	0.50482	6.23039e-38
PHF14	0.415121	5.50501e-25	0.31438	1.89135e-14
ANGEL2	0.415041	5.6316e-25	0.307076	7.97919e-14
EIF3A	0.414819	5.99888e-25	0.304039	1.43481e-13
ZNF100	0.414777	6.07188e-25	0.306567	8.80877e-14
GPATCH11	0.414729	6.15567e-25	0.321631	4.3538e-15
ZFP69	0.414678	6.24615e-25	0.347592	1.62026e-17
RAB21	0.414235	7.08466e-25	0.309655	4.82139e-14
RAD21	0.41419	7.17513e-25	0.418083	2.35495e-25
PLRG1	0.414166	7.22468e-25	0.369217	1.01271e-19
GAPVD1	0.41416	7.237e-25	0.387459	1.02767e-21
SNRPA	0.413872	7.8539e-25	0.517744	3.91031e-40
FBL	0.413753	8.12502e-25	0.524335	2.70433e-41
PDSS1	0.413592	8.50404e-25	0.488507	2.77536e-35
NAA40	0.413523	8.67291e-25	0.402616	1.80946e-23
MTERF3	0.413475	8.79225e-25	0.39157	3.50724e-22
AIMP1	0.413273	9.3094e-25	0.358042	1.4637e-18
OTULIN	0.413115	9.73719e-25	0.448816	2.10113e-29
EMSY	0.413113	9.74158e-25	0.321907	4.11341e-15
DHX33	0.413008	1.00364e-24	0.411125	1.7076e-24
URB2	0.412748	1.08026e-24	0.506835	2.86694e-38
BMS1	0.412742	1.08216e-24	0.372141	4.9462e-20
NKAP	0.4127	1.09509e-24	0.379213	8.48393e-21
MRPL50	0.412546	1.14374e-24	0.440007	3.35548e-28
MCM9	0.412257	1.24121e-24	0.323332	3.06649e-15
TIGD1	0.412204	1.25974e-24	0.309258	5.21204e-14
MDC1	0.412136	1.28438e-24	0.455561	2.38225e-30
DARS1	0.412027	1.32422e-24	0.37196	5.17177e-20
RIOK2	0.41167	1.46491e-24	0.353	4.72196e-18
ZNF485	0.411525	1.52578e-24	0.379557	7.77832e-21
AGGF1	0.411419	1.57195e-24	0.331637	5.36757e-16
LRR1	0.411302	1.62485e-24	0.528488	4.87392e-42
PDIK1L	0.410949	1.79462e-24	0.361418	6.60503e-19
AKAP8	0.410916	1.81133e-24	0.458072	1.046e-30
ZNF45	0.410632	1.96158e-24	0.302572	1.90048e-13
DLAT	0.410578	1.99147e-24	0.461362	3.52179e-31
MNAT1	0.41052	2.02452e-24	0.370781	6.9092e-20
PTCD3	0.410409	2.08859e-24	0.357563	1.63742e-18
CLPX	0.41001	2.33561e-24	0.36058	8.0532e-19
DCP1A	0.409857	2.43808e-24	0.368011	1.35776e-19
LARP1B	0.409688	2.5563e-24	0.348673	1.26864e-17
ZNF468	0.40959	2.62745e-24	0.378123	1.11652e-20
UBE2K	0.409556	2.65284e-24	0.366679	1.87463e-19
MANEA	0.409555	2.6533e-24	0.311066	3.65234e-14
ZNF644	0.409535	2.66859e-24	0.323374	3.03986e-15
AP1S3	0.409518	2.68135e-24	0.433409	2.53715e-27
WDR53	0.409146	2.97494e-24	0.429963	7.17121e-27
CBFB	0.40895	3.14281e-24	0.425198	2.95804e-26
FUT4	0.408648	3.41907e-24	0.447217	3.49582e-29
TOMM70	0.408643	3.42408e-24	0.436129	1.10806e-27
TGS1	0.408436	3.62728e-24	0.437223	7.92186e-28
SBNO1	0.407959	4.14268e-24	0.338406	1.24616e-16
TBL1XR1	0.407805	4.32475e-24	0.318986	7.47381e-15
HNRNPA3P1	0.407796	4.33583e-24	0.372583	4.43646e-20
TIMM17A	0.407707	4.44356e-24	0.406336	6.50172e-24
WBP11	0.407313	4.95804e-24	0.478311	1.06628e-33
PHAX	0.406963	5.4639e-24	0.338583	1.19873e-16
MRPS9	0.406516	6.18478e-24	0.442054	1.77557e-28
SCAF8	0.406459	6.28377e-24	0.32528	2.04753e-15
PLAA	0.406398	6.39144e-24	0.356225	2.23771e-18
EXOC2	0.406352	6.47287e-24	0.379068	8.80128e-21
ARNTL2	0.40609	6.96003e-24	0.390936	4.14425e-22
KIF27	0.405997	7.14123e-24	0.36091	7.44917e-19
PANK2	0.405937	7.26154e-24	0.376504	1.67545e-20
HNRNPM	0.405629	7.9057e-24	0.361885	5.9112e-19
CDADC1	0.405298	8.6636e-24	0.377226	1.39845e-20
HAUS8	0.405264	8.74476e-24	0.494905	2.63943e-36
INCENP	0.40453	1.0704e-23	0.494534	3.02895e-36
SRFBP1	0.404484	1.08403e-23	0.337618	1.4798e-16
TBCA	0.404419	1.10361e-23	0.388947	6.97604e-22
POLR1C	0.404419	1.10368e-23	0.54999	4.62726e-46
SCLY	0.404366	1.11971e-23	0.494173	3.46356e-36
PIGM	0.403944	1.25758e-23	0.357415	1.69509e-18
TRAF3IP1	0.403822	1.30023e-23	0.337138	1.64269e-16
EIF2S1	0.403659	1.35973e-23	0.382775	3.43405e-21
CHAF1B	0.403127	1.5735e-23	0.555985	3.09781e-47
UBXN7	0.403085	1.59169e-23	0.311824	3.14448e-14
ZNF146	0.402776	1.7323e-23	0.320867	5.09183e-15
TBCCD1	0.402755	1.74205e-23	0.414148	7.26184e-25
SEC22C	0.402709	1.76433e-23	0.393408	2.15855e-22
MTX2	0.402621	1.80694e-23	0.362689	4.88186e-19
UBE2V2	0.402415	1.91201e-23	0.339534	9.734e-17
EPB41L5	0.402194	2.03102e-23	0.330127	7.39735e-16
GCLM	0.401838	2.23811e-23	0.35479	3.12309e-18
TBP	0.401734	2.30244e-23	0.416042	4.23062e-25
ZBTB6	0.401697	2.32539e-23	0.35803	1.46785e-18
HPS5	0.401475	2.47058e-23	0.337499	1.51849e-16
RBM12B	0.401466	2.47647e-23	0.34639	2.12377e-17
C1orf174	0.401332	2.56895e-23	0.470225	1.76698e-32
SLC7A6	0.401002	2.80989e-23	0.420269	1.25171e-25
XPO5	0.400359	3.34675e-23	0.503449	1.05394e-37
OBI1	0.400282	3.41694e-23	0.367907	1.39252e-19
PSMA2	0.400259	3.43857e-23	0.381518	4.73107e-21
DDX10	0.399931	3.75816e-23	0.409414	2.76018e-24
CENPO	0.399849	3.84263e-23	0.554783	5.35001e-47
PRR11	0.399545	4.17192e-23	0.362282	5.37874e-19
UTP23	0.399408	4.32993e-23	0.379287	8.3277e-21
FSD1L	0.399219	4.55696e-23	0.315643	1.46845e-14
DPY19L1	0.399205	4.57453e-23	0.357364	1.71542e-18
NSD1	0.399099	4.70704e-23	0.375664	2.06664e-20
ANP32B	0.398965	4.88114e-23	0.418513	2.08006e-25
LINC01224	0.398917	4.94367e-23	0.439634	3.76648e-28
MED6	0.398538	5.47719e-23	0.365148	2.71113e-19
ETF1	0.39842	5.65444e-23	0.386994	1.15938e-21
COA1	0.398411	5.66726e-23	0.472853	7.15352e-33
NIF3L1	0.398303	5.83481e-23	0.499632	4.49273e-37
ZXDC	0.398272	5.88341e-23	0.315937	1.3844e-14
PIF1	0.398216	5.97353e-23	0.417606	2.7016e-25
SNORA21	0.397903	6.49893e-23	0.332393	4.56761e-16
NPAT	0.397896	6.51026e-23	0.30266	1.86894e-13
TSEN2	0.397869	6.55736e-23	0.369357	9.78535e-20
SMIM8	0.397429	7.38217e-23	0.335131	2.53692e-16
ARIH2	0.397088	8.08986e-23	0.428733	1.03624e-26
FZD3	0.396983	8.32074e-23	0.308735	5.77347e-14
FARSB	0.396739	8.88236e-23	0.338926	1.11216e-16
BZW2	0.396731	8.90186e-23	0.479893	6.10251e-34
HSP90B1	0.396589	9.24744e-23	0.388559	7.71982e-22
DNAJC2	0.396064	1.06421e-22	0.314493	1.84902e-14
NT5DC1	0.396048	1.06877e-22	0.352154	5.73541e-18
SPC24	0.396011	1.07943e-22	0.498771	6.21652e-37
PTMA	0.395871	1.12053e-22	0.444969	7.117e-29
KPNB1	0.395863	1.12305e-22	0.351974	5.97712e-18
LIPG	0.395788	1.14583e-22	0.380951	5.46479e-21
HTATSF1	0.395745	1.15884e-22	0.330189	7.30123e-16
SEC23IP	0.395389	1.27461e-22	0.34	8.78736e-17
TUBG1	0.395299	1.30548e-22	0.50667	3.05519e-38
GNAI3	0.395167	1.3522e-22	0.328571	1.0277e-15
MPHOSPH10	0.395139	1.36231e-22	0.312353	2.83135e-14
RUVBL1	0.395015	1.40833e-22	0.55685	2.08684e-47
ZNF200	0.394959	1.42941e-22	0.413854	7.89505e-25
GPAM	0.394878	1.46039e-22	0.319087	7.32248e-15
DUSP12	0.394806	1.48895e-22	0.333347	3.72425e-16
MPP6	0.39405	1.82019e-22	0.38029	6.4612e-21
UTP6	0.393979	1.85479e-22	0.414667	6.26504e-25
ITCH	0.393668	2.01478e-22	0.365174	2.69381e-19
CEBPZ	0.393452	2.13354e-22	0.305311	1.12314e-13
CEP85	0.393389	2.16947e-22	0.477105	1.62835e-33
SLC7A5	0.393314	2.21256e-22	0.466888	5.50729e-32
WRNIP1	0.392879	2.48284e-22	0.409718	2.53536e-24
SLC25A15	0.392582	2.68528e-22	0.520124	1.50047e-40
FAIM	0.392474	2.76341e-22	0.386513	1.31316e-21
TIMM8A	0.392465	2.77026e-22	0.443324	1.19356e-28
GRSF1	0.392187	2.98066e-22	0.417961	2.43914e-25
EIF4A3	0.391611	3.46935e-22	0.477468	1.43416e-33
C8orf76	0.391595	3.4846e-22	0.447157	3.56273e-29
AGFG1	0.391233	3.83276e-22	0.370583	7.25217e-20
PDCD2	0.391218	3.8476e-22	0.469156	2.54674e-32
DNAH14	0.391003	4.0721e-22	0.331145	5.9605e-16
SAPCD2	0.390045	5.23524e-22	0.497828	8.85881e-37
KIAA1958	0.389828	5.54102e-22	0.380274	6.48792e-21
KARS1	0.389643	5.81633e-22	0.480378	5.13982e-34
LZTFL1	0.389601	5.88105e-22	0.319215	7.13361e-15
SARS1	0.389418	6.16831e-22	0.436847	8.89237e-28
ATG3	0.389381	6.2287e-22	0.378833	9.3376e-21
XRCC6	0.388709	7.42288e-22	0.446163	4.88198e-29
ERCC3	0.38855	7.73794e-22	0.336238	1.99695e-16
SCML1	0.388294	8.26998e-22	0.321387	4.57667e-15
NDUFAF4	0.38789	9.18717e-22	0.379328	8.24139e-21
WDR4	0.387804	9.39587e-22	0.505697	4.44669e-38
TDP1	0.387693	9.67166e-22	0.504849	6.16169e-38
PWP1	0.387632	9.8249e-22	0.426936	1.76884e-26
RAD51D	0.387611	9.87781e-22	0.448092	2.64629e-29
KBTBD8	0.3876	9.90583e-22	0.355002	2.97315e-18
MMD	0.387492	1.01877e-21	0.319023	7.41768e-15
TDG	0.387374	1.05056e-21	0.310614	3.99305e-14
TIMM21	0.387251	1.08471e-21	0.382218	3.95892e-21
TADA2A	0.387221	1.09313e-21	0.492228	7.10817e-36
JPH1	0.387143	1.11561e-21	0.416616	3.58974e-25
BAG5	0.387106	1.1261e-21	0.343635	3.93379e-17
SLC30A9	0.386884	1.19305e-21	0.329315	8.78511e-16
MRPL1	0.38663	1.27417e-21	0.335884	2.15624e-16
UHRF1BP1	0.386108	1.45843e-21	0.388195	8.48666e-22
PSMD11	0.386009	1.49597e-21	0.374601	2.69238e-20
SLC25A40	0.385959	1.51536e-21	0.338573	1.20149e-16
C10orf88	0.385885	1.54459e-21	0.320215	5.81821e-15
TRRAP	0.38486	2.0119e-21	0.405245	8.79043e-24
TIFA	0.384658	2.11935e-21	0.416726	3.47787e-25
SOCS7	0.384392	2.26925e-21	0.377769	1.22053e-20
E2F3	0.384173	2.40059e-21	0.392751	2.56816e-22
ZFP69B	0.384012	2.50201e-21	0.350841	7.74713e-18
RTN4IP1	0.383974	2.52661e-21	0.458656	8.62999e-31
PFAS	0.383969	2.52945e-21	0.441816	1.91203e-28
RPF2	0.383905	2.57125e-21	0.366355	2.02718e-19
ZNF607	0.38385	2.60776e-21	0.340225	8.36421e-17
WDR5	0.38384	2.61431e-21	0.508265	1.64684e-38
POLR1A	0.383806	2.63766e-21	0.488339	2.95029e-35
MRPS10	0.383784	2.65259e-21	0.435278	1.43698e-27
CBX5	0.383547	2.81862e-21	0.415511	4.925e-25
ERH	0.383382	2.94011e-21	0.417718	2.61614e-25
VTI1A	0.382984	3.25516e-21	0.407196	5.12164e-24
TASP1	0.382977	3.26085e-21	0.325098	2.12626e-15
XPNPEP3	0.382432	3.74841e-21	0.436154	1.09966e-27
ASNS	0.382293	3.88371e-21	0.436208	1.08143e-27
PPP3R1	0.382107	4.07245e-21	0.391685	3.4025e-22
NUDT13	0.382078	4.10276e-21	0.310536	4.05498e-14
DIMT1	0.382035	4.14786e-21	0.458426	9.30986e-31
DHX57	0.381924	4.26636e-21	0.382198	3.97861e-21
SETD6	0.381774	4.43288e-21	0.370418	7.55063e-20
LIN52	0.381497	4.75628e-21	0.369859	8.65727e-20
FAM201A	0.381408	4.86599e-21	0.356384	2.15632e-18
HMMR.AS1	0.381365	4.91888e-21	0.381294	5.00799e-21
MYBL2	0.381307	4.99229e-21	0.501212	2.47031e-37
NOP14	0.381276	5.03156e-21	0.494267	3.3452e-36
PARG	0.380913	5.51747e-21	0.338744	1.15738e-16
MORC4	0.380873	5.57446e-21	0.3796	7.69529e-21
SLC12A2	0.38063	5.92851e-21	0.347322	1.72187e-17
DCAF1	0.380346	6.37104e-21	0.428976	9.6361e-27
EIF2S2	0.380234	6.55497e-21	0.389765	5.63356e-22
WDR89	0.380115	6.75425e-21	0.34807	1.45413e-17
MFSD14A	0.379904	7.12584e-21	0.302976	1.7592e-13
METTL15	0.379847	7.22804e-21	0.308	6.66548e-14
NPM3	0.379733	7.44061e-21	0.498782	6.18954e-37
HSP90AB1	0.379601	7.69271e-21	0.450395	1.26773e-29
SVIP	0.379423	8.04675e-21	0.316784	1.16728e-14
PATL1	0.379197	8.51776e-21	0.424023	4.18088e-26
AP1AR	0.379031	8.88358e-21	0.346236	2.19852e-17
CCNE1	0.378686	9.68932e-21	0.503083	1.21178e-37
PUS1	0.37864	9.80305e-21	0.49736	1.05604e-36
JADE3	0.378454	1.02735e-20	0.389148	6.61918e-22
TMEM231	0.378417	1.037e-20	0.394011	1.83931e-22
ENOPH1	0.378403	1.0406e-20	0.409021	3.08113e-24
PUM3	0.378286	1.07163e-20	0.384425	2.24994e-21
CISD2	0.378135	1.11313e-20	0.408651	3.41661e-24
ATP6V0A2	0.377891	1.1835e-20	0.371477	5.82447e-20
SLC7A11	0.377738	1.23005e-20	0.334667	2.80422e-16
CLCN5	0.377664	1.25291e-20	0.356632	2.03557e-18
HDAC8	0.377627	1.26467e-20	0.452578	6.2757e-30
TIAL1	0.377589	1.2768e-20	0.312715	2.63512e-14
LEO1	0.377489	1.30922e-20	0.328045	1.14802e-15
LSM11	0.377246	1.3914e-20	0.408418	3.64596e-24
NXT2	0.377059	1.45842e-20	0.352711	5.04615e-18
PRPS2	0.376575	1.64595e-20	0.356207	2.2472e-18
SARNP	0.376549	1.65675e-20	0.369286	9.95628e-20
ZFX	0.3762	1.80762e-20	0.313493	2.25765e-14
PCBD2	0.376168	1.82227e-20	0.350325	8.71383e-18
CAMKMT	0.376037	1.88265e-20	0.433285	2.63414e-27
UBQLN1	0.375799	1.99803e-20	0.382283	3.89334e-21
CDCA7L	0.375771	2.01192e-20	0.396961	8.3704e-23
COQ3	0.375428	2.19148e-20	0.45987	5.77731e-31
RABL3	0.375319	2.25192e-20	0.352178	5.70385e-18
ZNF891	0.375263	2.28357e-20	0.359262	1.09912e-18
RBM14	0.37472	2.61362e-20	0.487105	4.61755e-35
SLC33A1	0.374035	3.09814e-20	0.380517	6.10141e-21
KANSL2	0.373874	3.22437e-20	0.430118	6.84676e-27
CCT6B	0.373816	3.27099e-20	0.365727	2.35868e-19
STXBP4	0.373747	3.32683e-20	0.310089	4.42762e-14
ZDHHC20	0.37324	3.77175e-20	0.332364	4.59562e-16
IPO9	0.373151	3.85592e-20	0.31926	7.0692e-15
RBBP7	0.373109	3.8958e-20	0.374396	2.83266e-20
SMARCC1	0.372968	4.03371e-20	0.44045	2.92466e-28
CCT4	0.372938	4.06363e-20	0.495381	2.21098e-36
CD3EAP	0.372828	4.17626e-20	0.467191	4.96971e-32
KIFC1	0.372117	4.97626e-20	0.508407	1.55867e-38
RUVBL2	0.372089	5.01034e-20	0.478641	9.49528e-34
POLE	0.372041	5.06993e-20	0.428419	1.13783e-26
ABRAXAS2	0.37191	5.23557e-20	0.344916	2.9559e-17
NIPA1	0.371798	5.38269e-20	0.335242	2.47709e-16
RABGGTB	0.37176	5.43295e-20	0.302618	1.88389e-13
TUBA1C	0.371537	5.7389e-20	0.418818	1.90529e-25
SLC35G1	0.371534	5.74309e-20	0.33827	1.28353e-16
LOC101928963	0.371318	6.05658e-20	0.309191	5.28072e-14
ANP32A	0.371294	6.09176e-20	0.437936	6.36323e-28
ZC3H15	0.371093	6.40048e-20	0.30321	1.68218e-13
USP6NL	0.371091	6.40287e-20	0.360716	7.79883e-19
PARD6B	0.370986	6.56985e-20	0.383067	3.18736e-21
TTI1	0.370457	7.48002e-20	0.390339	4.84695e-22
KDM1B	0.369953	8.46088e-20	0.339882	9.01957e-17
SRPK2	0.369913	8.54468e-20	0.310198	4.33333e-14
DAZAP1	0.3698	8.78262e-20	0.420841	1.05988e-25
UTP14A	0.369607	9.20635e-20	0.478949	8.51692e-34
MRPS17	0.36952	9.40412e-20	0.482524	2.39669e-34
THAP12	0.369384	9.72098e-20	0.307202	7.7861e-14
DNAAF5	0.369322	9.87067e-20	0.472822	7.22879e-33
SLC25A17	0.369215	1.0131e-19	0.467804	4.03537e-32
NKRF	0.36905	1.05472e-19	0.380628	5.93211e-21
GFM2	0.368903	1.09308e-19	0.398977	4.86464e-23
RPS7	0.368899	1.09405e-19	0.406364	6.45165e-24
ZKSCAN5	0.368775	1.1276e-19	0.383411	2.91875e-21
PEX1	0.368748	1.13509e-19	0.324821	2.25262e-15
SEPHS1	0.368396	1.23654e-19	0.40738	4.86705e-24
DPM1	0.368356	1.24851e-19	0.315155	1.61968e-14
LDAH	0.36827	1.27489e-19	0.355641	2.56353e-18
SENP2	0.368172	1.30585e-19	0.397533	7.17863e-23
KIF20B	0.367915	1.38963e-19	0.37322	3.79021e-20
BOLA3	0.367811	1.42539e-19	0.45965	6.21366e-31
GPSM2	0.36752	1.52929e-19	0.357141	1.80726e-18
NLN	0.367465	1.54995e-19	0.308809	5.6906e-14
C12orf73	0.367395	1.57648e-19	0.422803	5.97953e-26
PLEKHA8	0.367344	1.5961e-19	0.307219	7.76036e-14
DDX11	0.36734	1.59771e-19	0.398936	4.91902e-23
THADA	0.367141	1.6764e-19	0.333536	3.57641e-16
TCFL5	0.367121	1.68478e-19	0.392667	2.62575e-22
PSMA5	0.367102	1.69241e-19	0.364301	3.32178e-19
SDE2	0.367012	1.72949e-19	0.373586	3.4621e-20
PA2G4	0.367005	1.73251e-19	0.499126	5.43827e-37
ZFR	0.366629	1.89729e-19	0.353782	3.9429e-18
HNRNPC	0.366352	2.0285e-19	0.453195	5.13967e-30
MTMR1	0.366301	2.05372e-19	0.404328	1.13154e-23
C12orf66	0.366026	2.1948e-19	0.358798	1.2258e-18
SMARCE1	0.366023	2.19598e-19	0.312591	2.70061e-14
GDAP1	0.365961	2.22913e-19	0.323955	2.69568e-15
ING5	0.365896	2.26446e-19	0.452693	6.04709e-30
CCDC6	0.36548	2.50297e-19	0.30887	5.62351e-14
CCNH	0.365465	2.51206e-19	0.322924	3.33638e-15
VKORC1L1	0.365068	2.76376e-19	0.375723	2.03621e-20
RAB30.DT	0.365036	2.78486e-19	0.308996	5.48675e-14
MIR924HG	0.364944	2.84675e-19	0.387817	9.36372e-22
TEAD4	0.364632	3.06878e-19	0.523683	3.53151e-41
PSMG1	0.364311	3.31423e-19	0.467635	4.27375e-32
NLK	0.364204	3.39954e-19	0.321582	4.39752e-15
KCTD6	0.363531	3.99371e-19	0.345271	2.72987e-17
ZCCHC9	0.363428	4.09344e-19	0.34117	6.79186e-17
FOXJ3	0.363277	4.24312e-19	0.344878	2.98123e-17
MFSD4B	0.363261	4.26001e-19	0.344947	2.93558e-17
C3orf33	0.363232	4.28928e-19	0.37187	5.28743e-20
WDSUB1	0.363053	4.47612e-19	0.324479	2.41831e-15
CCT5	0.362435	5.18735e-19	0.424191	3.97979e-26
IQGAP3	0.362258	5.41008e-19	0.459865	5.78725e-31
DR1	0.36216	5.53697e-19	0.348894	1.20673e-17
RRP1B	0.361985	5.77236e-19	0.45977	5.97276e-31
NUFIP1	0.361843	5.97052e-19	0.384452	2.23454e-21
CA5BP1	0.361784	6.0549e-19	0.307266	7.68964e-14
MRPS23	0.36162	6.29525e-19	0.448577	2.26769e-29
MTO1	0.361532	6.42749e-19	0.35998	9.28135e-19
TOP1	0.361435	6.57846e-19	0.353649	4.0655e-18
ASF1A	0.36132	6.7598e-19	0.314379	1.89168e-14
PM20D2	0.361316	6.76638e-19	0.309976	4.52729e-14
SPATS2	0.361296	6.79829e-19	0.385836	1.56433e-21
PRPS1	0.361085	7.14665e-19	0.460325	4.97015e-31
KPNA1	0.360983	7.32078e-19	0.326603	1.55357e-15
GAS5	0.360644	7.93274e-19	0.304406	1.3373e-13
TRIM24	0.360356	8.49215e-19	0.366026	2.1945e-19
GTF2E1	0.360215	8.77903e-19	0.332042	4.9227e-16
NDUFAF6	0.360112	8.99613e-19	0.447558	3.13619e-29
ELOC	0.359803	9.67526e-19	0.419448	1.5879e-25
RNF8	0.359746	9.80774e-19	0.386457	1.33238e-21
HNRNPK	0.359731	9.84177e-19	0.313212	2.3874e-14
BTF3	0.359538	1.0299e-18	0.343387	4.15661e-17
ODF2	0.35942	1.05913e-18	0.438669	5.07693e-28
GAR1	0.359131	1.13367e-18	0.460229	5.13015e-31
STAMBPL1	0.359084	1.14614e-18	0.306162	9.52772e-14
PRPF4	0.359043	1.15726e-18	0.490218	1.48656e-35
GRPEL1	0.358943	1.18484e-18	0.512721	2.88034e-39
FAM117B	0.358942	1.18512e-18	0.379372	8.15016e-21
NUP210	0.358502	1.31409e-18	0.397387	7.46509e-23
ETNK1	0.358244	1.39599e-18	0.306687	8.6054e-14
DNAAF2	0.358236	1.39873e-18	0.385575	1.67344e-21
CCDC134	0.357934	1.50133e-18	0.463503	1.72316e-31
DROSHA	0.357862	1.52699e-18	0.300044	3.07354e-13
CCAR2	0.357826	1.53971e-18	0.41737	2.89103e-25
TARS1	0.357695	1.58769e-18	0.303946	1.46075e-13
ZNF41	0.357325	1.73126e-18	0.315247	1.59011e-14
C1QBP	0.357284	1.74799e-18	0.479729	6.46696e-34
DLGAP1.AS2	0.357256	1.75948e-18	0.360632	7.95574e-19
PXYLP1	0.357199	1.78285e-18	0.364985	2.81919e-19
MRPL20	0.357177	1.79226e-18	0.432837	3.0178e-27
MRPL32	0.357124	1.81437e-18	0.367109	1.68956e-19
DTD2	0.356856	1.93182e-18	0.383325	2.98362e-21
STYX	0.356793	1.96052e-18	0.302262	2.01639e-13
H2AZ2	0.356767	1.9721e-18	0.338897	1.1192e-16
BAG4	0.35641	2.14367e-18	0.378962	9.03952e-21
CDKN2AIPNL	0.355942	2.39002e-18	0.448902	2.04388e-29
MEST	0.355756	2.49579e-18	0.364024	3.54943e-19
HAUS7	0.355154	2.87016e-18	0.460483	4.71653e-31
PDIA6	0.35469	3.19637e-18	0.422401	6.72695e-26
UBL7.AS1	0.354671	3.21015e-18	0.431169	4.99214e-27
MTFR1	0.354666	3.21407e-18	0.395619	1.19876e-22
ATP2C1	0.35463	3.2412e-18	0.306371	9.14928e-14
MYC	0.354335	3.46978e-18	0.407989	4.10837e-24
C2orf15	0.354307	3.49226e-18	0.375864	1.96575e-20
SAP30	0.354281	3.51326e-18	0.426591	1.95961e-26
PPM1D	0.353962	3.78229e-18	0.345399	2.65273e-17
PTRH2	0.353808	3.91899e-18	0.415304	5.22461e-25
PRMT6	0.35379	3.93529e-18	0.401296	2.59422e-23
BCOR	0.353622	4.0906e-18	0.305617	1.05872e-13
SMS	0.353568	4.14212e-18	0.38999	5.3115e-22
USP43	0.353078	4.63719e-18	0.378904	9.17123e-21
ANKLE2	0.35304	4.67877e-18	0.339081	1.07513e-16
PSMD1	0.352886	4.84716e-18	0.354331	3.47298e-18
RNASEH2B	0.352835	4.90485e-18	0.318406	8.40845e-15
MTMR12	0.352725	5.02956e-18	0.345675	2.49367e-17
RXYLT1	0.35271	5.04729e-18	0.32807	1.14215e-15
C15orf41	0.352569	5.21343e-18	0.322756	3.45373e-15
FXN	0.352395	5.42606e-18	0.485477	8.31312e-35
FAM91A1	0.352367	5.4619e-18	0.302945	1.76987e-13
USP39	0.35163	6.46704e-18	0.499593	4.55951e-37
COX15	0.35106	7.36857e-18	0.404662	1.03223e-23
C5orf22	0.351031	7.41681e-18	0.35475	3.15183e-18
TOMM5	0.350907	7.62978e-18	0.429353	8.6097e-27
POLD2	0.350728	7.94894e-18	0.51024	7.62818e-39
HEATR3	0.350346	8.67307e-18	0.419981	1.36052e-25
NCEH1	0.350258	8.84932e-18	0.304502	1.31276e-13
PAFAH1B3	0.350145	9.08009e-18	0.477596	1.371e-33
THNSL1	0.349953	9.48481e-18	0.377789	1.21436e-20
NAT10	0.349881	9.64229e-18	0.444273	8.85981e-29
NUP93	0.349744	9.9462e-18	0.468499	3.18587e-32
RCAN3	0.349715	1.00126e-17	0.338255	1.28791e-16
FANCE	0.349699	1.00495e-17	0.474695	3.77709e-33
PPP2R1B	0.349436	1.06686e-17	0.388003	8.92062e-22
RPAIN	0.349351	1.08781e-17	0.314532	1.83477e-14
ZNF850	0.349155	1.13734e-17	0.329199	9.00288e-16
MPHOSPH6	0.349035	1.16854e-17	0.313791	2.12728e-14
CELSR2	0.348915	1.20098e-17	0.358767	1.23488e-18
FABP5	0.348523	1.31257e-17	0.359087	1.14536e-18
TTC27	0.348449	1.33455e-17	0.348787	1.23627e-17
LDHB	0.348326	1.37243e-17	0.335193	2.5035e-16
CDK12	0.347879	1.51849e-17	0.336463	1.90184e-16
SNX5	0.347772	1.5557e-17	0.347201	1.76959e-17
DHX35	0.347396	1.69324e-17	0.37713	1.4325e-20
SAC3D1	0.347215	1.76373e-17	0.466643	5.98343e-32
SHMT2	0.347209	1.76633e-17	0.495002	2.54589e-36
EIF2AK4	0.34702	1.84308e-17	0.312736	2.624e-14
TMEM185B	0.346533	2.05692e-17	0.439293	4.18626e-28
RPS14	0.346387	2.12522e-17	0.341888	5.79641e-17
OGFOD1	0.345836	2.40556e-17	0.416485	3.7268e-25
TMX1	0.345324	2.69816e-17	0.337197	1.62161e-16
RMI2	0.344974	2.91779e-17	0.462751	2.21606e-31
PRKCQ.AS1	0.34496	2.92703e-17	0.318657	7.99027e-15
WARS2.AS1	0.344911	2.95885e-17	0.351856	6.14134e-18
ACACA	0.344779	3.04788e-17	0.410847	1.84678e-24
LSG1	0.344454	3.27734e-17	0.434156	2.02243e-27
ZBTB39	0.344279	3.40766e-17	0.374494	2.76461e-20
TOM1L1	0.343979	3.64371e-17	0.308106	6.52933e-14
MAT2A	0.34363	3.93815e-17	0.407469	4.74773e-24
RP9	0.343165	4.36723e-17	0.396797	8.74618e-23
PSME3	0.343107	4.42335e-17	0.449451	1.71496e-29
QSOX2	0.343048	4.48233e-17	0.401493	2.45861e-23
POLR3K	0.342973	4.55684e-17	0.502034	1.80748e-37
ULK4	0.342556	4.99945e-17	0.367364	1.58842e-19
MREG	0.342358	5.22374e-17	0.393787	1.95178e-22
MAP3K9	0.342114	5.51345e-17	0.357775	1.55816e-18
LOC389906	0.341718	6.0188e-17	0.344274	3.41134e-17
NAA35	0.341572	6.21495e-17	0.314764	1.75152e-14
NUS1	0.341504	6.30994e-17	0.306896	8.26299e-14
THAP1	0.341346	6.53318e-17	0.300026	3.0839e-13
UBE2N	0.341222	6.7154e-17	0.431583	4.40638e-27
NCBP2	0.341182	6.77504e-17	0.36237	5.26777e-19
POLE3	0.340683	7.56279e-17	0.481638	3.28607e-34
PPA1	0.340424	8.00581e-17	0.338309	1.2728e-16
BCDIN3D	0.340325	8.18194e-17	0.442276	1.65653e-28
MCPH1	0.339695	9.39651e-17	0.319023	7.41834e-15
PPIH	0.338966	1.10234e-16	0.483066	1.97516e-34
NUP62	0.338674	1.17519e-16	0.422481	6.57165e-26
TPM3	0.33859	1.19684e-16	0.3688	1.12082e-19
ASB3	0.338581	1.19928e-16	0.320342	5.66915e-15
TBCE	0.338459	1.23158e-16	0.361572	6.36709e-19
PDCD2L	0.338407	1.24569e-16	0.487011	4.77763e-35
TRMT10A	0.338235	1.29333e-16	0.304481	1.31809e-13
IPPK	0.338054	1.34565e-16	0.423195	5.33191e-26
PAK2	0.337877	1.39836e-16	0.363198	4.32468e-19
METAP1	0.337756	1.436e-16	0.339051	1.08214e-16
SINHCAF	0.337751	1.43737e-16	0.419235	1.68856e-25
HIRA	0.337735	1.44255e-16	0.419627	1.50777e-25
COPS3	0.337601	1.48518e-16	0.406555	6.11838e-24
MRPS35	0.337157	1.63566e-16	0.390187	5.04409e-22
ZNF551	0.336981	1.69949e-16	0.377445	1.32379e-20
GPHN	0.336948	1.7118e-16	0.361672	6.21753e-19
MRPS25	0.336936	1.7162e-16	0.324359	2.47902e-15
ARG2	0.336445	1.90943e-16	0.361635	6.27314e-19
POLD1	0.336112	2.05227e-16	0.452513	6.40964e-30
CCDC117	0.335495	2.34513e-16	0.372183	4.89559e-20
LOC644656	0.335414	2.38693e-16	0.312119	2.96584e-14
CNOT1	0.335172	2.51466e-16	0.372173	4.90818e-20
TMEM201	0.335134	2.53551e-16	0.448397	2.40143e-29
RNASEH1.AS1	0.334511	2.89974e-16	0.426569	1.97245e-26
PPP1R8	0.33444	2.94454e-16	0.375471	2.16833e-20
DDX19A	0.334345	3.00532e-16	0.424144	4.03584e-26
TMA7	0.333907	3.3025e-16	0.318456	8.32267e-15
TFB1M	0.333822	3.36305e-16	0.383273	3.02357e-21
TXNRD1	0.33377	3.40117e-16	0.324138	2.59567e-15
KIF22	0.333579	3.54328e-16	0.495256	2.31639e-36
HSDL1	0.332046	4.91869e-16	0.30576	1.02985e-13
RBBP5	0.332015	4.95161e-16	0.350739	7.9295e-18
DBF4B	0.331865	5.1124e-16	0.363923	3.63624e-19
AGAP1	0.331705	5.28998e-16	0.332036	4.929e-16
MCCC2	0.33137	5.68152e-16	0.413386	9.01636e-25
PDCD11	0.330809	6.40047e-16	0.437537	7.19506e-28
METTL2B	0.330791	6.4258e-16	0.357069	1.83804e-18
PMS2P5	0.33068	6.57916e-16	0.301601	2.28712e-13
FBXO41	0.330595	6.69931e-16	0.364075	3.50699e-19
C17orf80	0.330359	7.04289e-16	0.359622	1.00979e-18
TBC1D24	0.330075	7.47974e-16	0.306507	8.91187e-14
EIF1AX	0.330038	7.53842e-16	0.310693	3.93101e-14
TXNL4A	0.329874	7.80537e-16	0.380929	5.49483e-21
RRP36	0.329723	8.05884e-16	0.413605	8.47235e-25
SUDS3	0.329448	8.54118e-16	0.336803	1.76679e-16
CCT3	0.329354	8.71155e-16	0.426209	2.19412e-26
ISOC1	0.32933	8.75757e-16	0.372281	4.77858e-20
MRM2	0.32922	8.96286e-16	0.469014	2.67293e-32
VIRMA	0.329113	9.16733e-16	0.320815	5.14646e-15
TTC30B	0.328804	9.78455e-16	0.308657	5.8631e-14
NFYA	0.328743	9.91165e-16	0.329216	8.97026e-16
AJUBA	0.327888	1.1867e-15	0.382968	3.26901e-21
ATIC	0.327728	1.22706e-15	0.439364	4.09586e-28
RSL24D1	0.327681	1.23931e-15	0.303398	1.62288e-13
WDR45B	0.327136	1.38938e-15	0.356455	2.12103e-18
CDC5L	0.326881	1.46559e-15	0.363661	3.87123e-19
MFSD14B	0.326812	1.48705e-15	0.340994	7.061e-17
CHAMP1	0.326773	1.4993e-15	0.356776	1.96805e-18
IMMT	0.326627	1.54586e-15	0.378344	1.05624e-20
TRMT6	0.326488	1.59119e-15	0.321454	4.51431e-15
CFAP20	0.32625	1.67248e-15	0.444663	7.83798e-29
NLE1	0.326173	1.69943e-15	0.475582	2.77381e-33
MAIP1	0.32594	1.78418e-15	0.439905	3.46353e-28
POLR3B	0.325875	1.80864e-15	0.356923	1.90161e-18
LARS2	0.325506	1.95343e-15	0.389603	5.87783e-22
SUV39H1	0.325506	1.95344e-15	0.45511	2.75904e-30
PGK1	0.325363	2.01211e-15	0.385162	1.86151e-21
PHF19	0.32501	2.16562e-15	0.472492	8.10119e-33
NOL7	0.324382	2.4675e-15	0.363417	4.10437e-19
POLR1E	0.324332	2.49289e-15	0.431551	4.44888e-27
RPA3	0.324212	2.55611e-15	0.422438	6.65335e-26
EMSLR	0.324195	2.56483e-15	0.410443	2.06887e-24
UTP3	0.324016	2.66183e-15	0.312063	2.99909e-14
SUPV3L1	0.323978	2.68317e-15	0.419436	1.59324e-25
LIG3	0.323651	2.87089e-15	0.36119	6.97118e-19
LSM6	0.323124	3.20131e-15	0.41813	2.32299e-25
TCTEX1D2	0.322933	3.32962e-15	0.332722	4.25727e-16
ZNF215	0.322827	3.40355e-15	0.338328	1.26734e-16
CASC2	0.322773	3.44159e-15	0.375351	2.23428e-20
CDK4	0.322746	3.46058e-15	0.494211	3.41554e-36
EIF2S3	0.322627	3.54652e-15	0.357678	1.59427e-18
CASP2	0.322614	3.55665e-15	0.425469	2.73094e-26
RARS1	0.320911	5.04633e-15	0.32936	8.70075e-16
RAD52	0.320579	5.40111e-15	0.312988	2.49615e-14
TYW3	0.32057	5.41123e-15	0.307022	8.06342e-14
ZNF239	0.320419	5.58087e-15	0.358354	1.3607e-18
TRIM28	0.320349	5.66097e-15	0.371528	5.75115e-20
NAP1L4	0.320337	5.6753e-15	0.399998	3.69071e-23
EMC8	0.320192	5.84514e-15	0.476183	2.24861e-33
GSK3B	0.320029	6.04256e-15	0.309446	5.02302e-14
FANCF	0.319889	6.21846e-15	0.421964	7.64208e-26
ZNF587B	0.319834	6.28829e-15	0.331004	6.14074e-16
GIGYF2	0.31927	7.0546e-15	0.314929	1.69449e-14
LINC01806	0.319207	7.1456e-15	0.371967	5.16325e-20
ENO1	0.319201	7.15423e-15	0.438239	5.79671e-28
TUBA4A	0.319117	7.27735e-15	0.413064	9.8785e-25
UQCC3	0.318468	8.30227e-15	0.467322	4.754e-32
GPD2	0.318414	8.39523e-15	0.305281	1.12959e-13
UTP4	0.31824	8.69556e-15	0.461487	3.37852e-31
AGO2	0.318234	8.70662e-15	0.332023	4.94296e-16
RNFT2	0.318056	9.02685e-15	0.357811	1.54526e-18
BYSL	0.317817	9.47508e-15	0.473518	5.68295e-33
TCAIM	0.317636	9.8286e-15	0.324188	2.5687e-15
TRAP1	0.317246	1.0633e-14	0.462514	2.39859e-31
UBFD1	0.317229	1.06703e-14	0.441791	1.92731e-28
ABHD10	0.317096	1.09604e-14	0.358581	1.28994e-18
NDUFAB1	0.317084	1.09878e-14	0.432142	3.7225e-27
BORCS5	0.317032	1.1104e-14	0.315749	1.43765e-14
MYO10	0.316992	1.11939e-14	0.308783	5.71972e-14
GPT2	0.316502	1.2355e-14	0.412071	1.30808e-24
GEMIN4	0.316373	1.26808e-14	0.442192	1.70078e-28
CEBPZOS	0.316356	1.27239e-14	0.351086	7.32406e-18
HMGN2	0.316302	1.28633e-14	0.374896	2.5016e-20
MRPL13	0.315274	1.58142e-14	0.343525	4.03154e-17
HMGA2	0.314948	1.68816e-14	0.330235	7.23067e-16
ILF2	0.31483	1.72836e-14	0.444741	7.64796e-29
RBM48	0.314747	1.75757e-14	0.368268	1.27577e-19
COQ7	0.314046	2.02162e-14	0.451176	9.86205e-30
TFRC	0.313953	2.05964e-14	0.36377	3.77175e-19
GNPNAT1	0.313233	2.37757e-14	0.35678	1.96614e-18
ADNP2	0.313195	2.39553e-14	0.309496	4.97419e-14
WARS2	0.313057	2.46206e-14	0.375687	2.05467e-20
AIFM1	0.313046	2.46751e-14	0.404484	1.08412e-23
PPRC1	0.312875	2.55259e-14	0.345245	2.74592e-17
STARD7	0.3128	2.59102e-14	0.365372	2.5689e-19
SMC1A	0.312474	2.76411e-14	0.368672	1.15625e-19
ZNHIT3	0.312428	2.78936e-14	0.373437	3.59259e-20
NUDT1	0.312147	2.94927e-14	0.478642	9.49138e-34
H2AX	0.311992	3.04161e-14	0.478525	9.89116e-34
TIMM50	0.311776	3.17444e-14	0.470785	1.45791e-32
HMGCR	0.311424	3.40328e-14	0.301981	2.12736e-13
TTLL4	0.311252	3.52089e-14	0.391456	3.61398e-22
AHCY	0.311103	3.62603e-14	0.435173	1.48359e-27
CDK7	0.310532	4.05768e-14	0.312236	2.89797e-14
IL12A	0.31027	4.27264e-14	0.318861	7.6655e-15
MCFD2	0.310176	4.3527e-14	0.356207	2.24719e-18
MTHFD1	0.309897	4.59816e-14	0.353078	4.63709e-18
MRTO4	0.309728	4.75264e-14	0.499583	4.57695e-37
GPR19	0.309715	4.76532e-14	0.359598	1.01557e-18
GARS1	0.309706	4.77395e-14	0.333261	3.79362e-16
MRPS5	0.309351	5.11783e-14	0.377842	1.19824e-20
EFTUD2	0.309198	5.27322e-14	0.404538	1.06815e-23
ZHX1.C8orf76	0.309038	5.4418e-14	0.307986	6.68404e-14
NFRKB	0.308928	5.55996e-14	0.38264	3.5545e-21
LRRC57	0.308873	5.62006e-14	0.31956	6.64978e-15
HDHD5	0.308555	5.98114e-14	0.466242	6.85271e-32
LSM3	0.307897	6.79998e-14	0.363101	4.42598e-19
WDR77	0.307792	6.94123e-14	0.442828	1.39397e-28
USP13	0.307242	7.7257e-14	0.301164	2.48555e-13
ZBTB14	0.30713	7.89559e-14	0.308715	5.79649e-14
INTS4	0.307087	7.962e-14	0.306766	8.47367e-14
TMEM170A	0.306211	9.43662e-14	0.330798	6.4158e-16
GTPBP3	0.305893	1.00362e-13	0.405644	7.87333e-24
GLRX3	0.305812	1.01951e-13	0.43308	2.80296e-27
CAAP1	0.305635	1.05504e-13	0.309542	4.92919e-14
PTPMT1	0.305599	1.06247e-13	0.453169	5.18359e-30
MIF	0.305234	1.14008e-13	0.440938	2.51362e-28
UGT8	0.305184	1.15111e-13	0.308988	5.49525e-14
SNRNP25	0.305124	1.16453e-13	0.45368	4.39333e-30
H3C7	0.304972	1.19911e-13	0.376364	1.7354e-20
UBR7	0.304778	1.24487e-13	0.343515	4.03975e-17
RIPK2	0.304046	1.43294e-13	0.336603	1.8448e-16
WRAP73	0.303829	1.49403e-13	0.380185	6.63546e-21
RCC1	0.303627	1.553e-13	0.478519	9.91147e-34
MRGBP	0.303608	1.55864e-13	0.405566	8.04501e-24
TADA1	0.303585	1.56551e-13	0.308568	5.96515e-14
PARP1	0.303344	1.63968e-13	0.383209	3.07327e-21
NCR3LG1	0.303057	1.73224e-13	0.302677	1.86287e-13
EXOSC7	0.30289	1.78837e-13	0.431021	5.21913e-27
CELF1	0.3028	1.81952e-13	0.3095	4.97014e-14
POLA2	0.302778	1.82725e-13	0.455778	2.21939e-30
ASH1L.AS1	0.302746	1.83831e-13	0.300165	3.00364e-13
NUP42	0.302155	2.05817e-13	0.300198	2.98504e-13
MIR1244.3	0.30215	2.06001e-13	0.3445	3.24375e-17
RYK	0.301724	2.23441e-13	0.306147	9.55429e-14
SFMBT1	0.301536	2.31547e-13	0.34076	7.43544e-17
FOXK2	0.301328	2.40895e-13	0.400551	3.17635e-23
TUFM	0.300165	3.00387e-13	0.423212	5.30491e-26
CMC2	0.300086	3.04872e-13	0.361078	7.15917e-19
ANK2	-0.300196	2.98601e-13	-0.424202	3.96696e-26
RELN	-0.300404	2.87055e-13	-0.331661	5.34032e-16
ZBTB20	-0.300601	2.76551e-13	-0.476582	1.95559e-33
CDH2	-0.300981	2.57333e-13	-0.30395	1.45969e-13
RCAN2	-0.301079	2.52557e-13	-0.391329	3.73746e-22
ADRA2A	-0.301236	2.45164e-13	-0.311257	3.51745e-14
MAP7D1	-0.301549	2.31012e-13	-0.319651	6.52792e-15
NUMBL	-0.301745	2.22546e-13	-0.372411	4.62868e-20
HDC	-0.301939	2.14439e-13	-0.303959	1.45716e-13
FABP4	-0.302183	2.04705e-13	-0.361631	6.27858e-19
GLT8D2	-0.302447	1.94652e-13	-0.362442	5.17861e-19
SSPN	-0.302485	1.93235e-13	-0.41642	3.79741e-25
ACTN1	-0.302551	1.9084e-13	-0.327978	1.16448e-15
HSPG2	-0.302639	1.87628e-13	-0.351095	7.30981e-18
NISCH	-0.302807	1.81724e-13	-0.345044	2.87254e-17
SHE	-0.302844	1.80429e-13	-0.337926	1.38352e-16
PPP1R18	-0.303079	1.72504e-13	-0.313201	2.39265e-14
ECHDC2	-0.303127	1.70909e-13	-0.407449	4.77436e-24
MR1	-0.303139	1.70533e-13	-0.303586	1.56519e-13
HOXB2	-0.30326	1.66617e-13	-0.350748	7.91225e-18
SHFL	-0.303388	1.62574e-13	-0.312556	2.71993e-14
GPC6	-0.303452	1.60609e-13	-0.373359	3.66222e-20
ABCA9	-0.303612	1.55758e-13	-0.392799	2.53607e-22
KCNAB1	-0.303803	1.50159e-13	-0.350064	9.2476e-18
OLFML1	-0.304042	1.43407e-13	-0.35907	1.14995e-18
NUAK1	-0.304198	1.39171e-13	-0.342672	4.87266e-17
MS4A6A	-0.304386	1.34237e-13	-0.335719	2.23449e-16
PTGS1	-0.304642	1.27788e-13	-0.342935	4.59637e-17
MAB21L2	-0.305092	1.17174e-13	-0.389796	5.58834e-22
TSPYL2	-0.305335	1.118e-13	-0.332743	4.23808e-16
MAN2B2	-0.305413	1.10132e-13	-0.314763	1.75193e-14
DTNA	-0.305912	9.99893e-14	-0.360236	8.73645e-19
C1orf54	-0.305942	9.94117e-14	-0.33784	1.4098e-16
NEGR1	-0.306094	9.65411e-14	-0.442313	1.63768e-28
PALMD	-0.306836	8.36051e-14	-0.363464	4.05856e-19
FAM114A1	-0.306854	8.33071e-14	-0.367175	1.66259e-19
TSHZ3	-0.306856	8.32706e-14	-0.397129	8.00089e-23
PDGFRB	-0.30692	8.22491e-14	-0.315443	1.52883e-14
PDGFD	-0.306974	8.13915e-14	-0.365988	2.215e-19
F13A1	-0.307015	8.07455e-14	-0.351362	6.87565e-18
C20orf194	-0.307069	7.98979e-14	-0.430617	5.89306e-27
LINC02381	-0.307118	7.91391e-14	-0.344315	3.38084e-17
PODNL1	-0.307378	7.52395e-14	-0.311088	3.63669e-14
SEMA3G	-0.307503	7.34315e-14	-0.325012	2.16492e-15
RASL12	-0.307595	7.21282e-14	-0.355029	2.95494e-18
BCAS1	-0.307995	6.67139e-14	-0.332155	4.80629e-16
LHFPL2	-0.308201	6.40935e-14	-0.362481	5.1303e-19
YPEL2	-0.308423	6.13708e-14	-0.417438	2.83491e-25
ITGB5	-0.308427	6.13204e-14	-0.310517	4.06963e-14
SYNE1	-0.308552	5.98405e-14	-0.404154	1.18694e-23
UCHL1	-0.308694	5.82043e-14	-0.312338	2.84015e-14
GLDN	-0.308807	5.69344e-14	-0.323078	3.23204e-15
PECAM1	-0.308827	5.67099e-14	-0.313803	2.1221e-14
LRRN4CL	-0.309227	5.24402e-14	-0.340346	8.14354e-17
ABI3BP	-0.309271	5.1986e-14	-0.434022	2.10631e-27
VGLL4	-0.309279	5.19033e-14	-0.331934	5.03818e-16
ARHGAP24	-0.30942	5.04952e-14	-0.354636	3.23664e-18
MAGEH1	-0.309452	5.01704e-14	-0.332936	4.06668e-16
SALL2	-0.309824	4.66401e-14	-0.362403	5.22674e-19
LATS2	-0.309889	4.60517e-14	-0.392438	2.78978e-22
TPM2	-0.310203	4.32896e-14	-0.351	7.46929e-18
DCHS1	-0.310332	4.22081e-14	-0.332162	4.79849e-16
RAP1A	-0.310407	4.15869e-14	-0.374935	2.4779e-20
HADHB	-0.310521	4.06691e-14	-0.338942	1.1082e-16
LDLRAD4	-0.310822	3.83237e-14	-0.35064	8.11076e-18
ANTXR1	-0.310875	3.79263e-14	-0.31872	7.88942e-15
SV2A	-0.311597	3.28843e-14	-0.340128	8.5451e-17
TSPYL5	-0.312051	3.00616e-14	-0.377069	1.45458e-20
SLIT2	-0.31208	2.98915e-14	-0.415557	4.86054e-25
BNC2	-0.312293	2.86541e-14	-0.425291	2.87811e-26
FEZ2	-0.312335	2.8417e-14	-0.404655	1.0343e-23
PTGER3	-0.312385	2.81346e-14	-0.34717	1.78173e-17
P3H2	-0.313011	2.48455e-14	-0.314323	1.91306e-14
LPAR1	-0.313343	2.32598e-14	-0.376803	1.55467e-20
CAVIN1	-0.313345	2.32503e-14	-0.320184	5.85507e-15
RIMS1	-0.313747	2.14591e-14	-0.303195	1.68707e-13
ARHGEF18	-0.314001	2.03995e-14	-0.353487	4.22054e-18
SCARA3	-0.314169	1.97266e-14	-0.318601	8.08159e-15
HLA.DPB1	-0.314582	1.81647e-14	-0.302537	1.91336e-13
CREB3L1	-0.314967	1.68169e-14	-0.301748	2.22415e-13
CMIP	-0.31498	1.67738e-14	-0.311143	3.59736e-14
PPIC	-0.315087	1.6418e-14	-0.34333	4.20994e-17
EFEMP1	-0.315804	1.42173e-14	-0.391428	3.64139e-22
ABCA6	-0.315936	1.38459e-14	-0.377489	1.30933e-20
SYNPO2	-0.31659	1.21396e-14	-0.443797	1.029e-28
ALDH1A3	-0.316618	1.20701e-14	-0.375498	2.15382e-20
DPYSL3	-0.317171	1.07955e-14	-0.398877	4.99855e-23
ASPA	-0.317236	1.06563e-14	-0.347777	1.55364e-17
FNBP1	-0.317409	1.02894e-14	-0.456168	1.9533e-30
VWF	-0.317653	9.79453e-15	-0.321744	4.25363e-15
LAMP5	-0.318796	7.76863e-15	-0.32644	1.60733e-15
RTL8C	-0.318802	7.75854e-15	-0.344801	3.03295e-17
PTN	-0.318846	7.69024e-15	-0.38239	3.78892e-21
CRTC2	-0.319191	7.16864e-15	-0.30431	1.36217e-13
MICAL1	-0.319208	7.14388e-15	-0.326769	1.50053e-15
PPP1R12B	-0.319307	7.00121e-15	-0.469651	2.1503e-32
STX8	-0.319496	6.73711e-15	-0.314539	1.83216e-14
CADM1	-0.31965	6.52904e-15	-0.341893	5.78934e-17
MAP3K3	-0.319919	6.18068e-15	-0.325023	2.16e-15
FIGN	-0.32011	5.94415e-15	-0.427697	1.411e-26
SERTAD4.AS1	-0.320185	5.85345e-15	-0.375575	2.11303e-20
SLC26A10	-0.320285	5.73545e-15	-0.314784	1.74451e-14
PLA2G4C	-0.320591	5.38784e-15	-0.366149	2.1304e-19
ATP2B4	-0.321115	4.83977e-15	-0.420224	1.26819e-25
ZDHHC7	-0.321196	4.7594e-15	-0.361555	6.39339e-19
BTG1	-0.322324	3.77532e-15	-0.376865	1.53075e-20
GAB3	-0.322781	3.43622e-15	-0.349173	1.13266e-17
MMP2	-0.323192	3.15652e-15	-0.335939	2.13033e-16
AAK1	-0.323258	3.11391e-15	-0.387421	1.03782e-21
WFDC1	-0.323424	3.00858e-15	-0.334016	3.2259e-16
CDKN1A	-0.323468	2.98188e-15	-0.308532	6.00825e-14
CHRDL2	-0.323775	2.79824e-15	-0.371613	5.63342e-20
SMAD7	-0.324172	2.57717e-15	-0.337933	1.38151e-16
CDK14	-0.324415	2.45075e-15	-0.371032	6.49639e-20
SLC17A4	-0.324612	2.35249e-15	-0.351183	7.16322e-18
SSBP2	-0.324858	2.2354e-15	-0.397892	6.51858e-23
ITGB2.AS1	-0.324864	2.23259e-15	-0.335496	2.34491e-16
AMPD1	-0.324909	2.21178e-15	-0.308717	5.79427e-14
PRIMA1	-0.325073	2.13763e-15	-0.412241	1.24676e-24
CPXM2	-0.325172	2.09383e-15	-0.369606	9.20894e-20
LOC101927166	-0.325313	2.03326e-15	-0.324844	2.24191e-15
RUNX2	-0.325434	1.98278e-15	-0.341573	6.21371e-17
TCF7L1	-0.325547	1.93653e-15	-0.361145	7.04527e-19
MYOM1	-0.325992	1.76515e-15	-0.346571	2.03936e-17
SLC16A2	-0.326065	1.73821e-15	-0.325233	2.06771e-15
KCNB1	-0.326394	1.62288e-15	-0.364051	3.52687e-19
ACTA2	-0.326501	1.58712e-15	-0.416416	3.80172e-25
RPS6KA2	-0.326613	1.55019e-15	-0.384319	2.31242e-21
PRICKLE1	-0.326796	1.49208e-15	-0.37195	5.18437e-20
CCL21	-0.326927	1.45174e-15	-0.31182	3.14656e-14
ARHGAP20	-0.327054	1.41339e-15	-0.352452	5.35552e-18
PBX1	-0.32715	1.3855e-15	-0.40094	2.85779e-23
DOK5	-0.327231	1.36218e-15	-0.351404	6.81063e-18
SPARCL1	-0.327664	1.24383e-15	-0.441559	2.07209e-28
PPP1R3C	-0.327897	1.18434e-15	-0.373573	3.47335e-20
PMP22	-0.32804	1.14929e-15	-0.415249	5.30665e-25
PDE2A	-0.328239	1.10212e-15	-0.369268	1.00017e-19
HTR2B	-0.328511	1.04079e-15	-0.388719	7.40348e-22
MAP4	-0.328638	1.01342e-15	-0.328156	1.12166e-15
TXNDC15	-0.328756	9.88438e-16	-0.335154	2.52463e-16
MSN	-0.328899	9.59075e-16	-0.337233	1.60912e-16
SLC46A3	-0.328968	9.45157e-16	-0.372203	4.87142e-20
GS1.124K5.11	-0.329079	9.233e-16	-0.325961	1.7763e-15
CYS1	-0.329242	8.92117e-16	-0.376033	1.88497e-20
LMO2	-0.32956	8.34067e-16	-0.328794	9.80642e-16
DGLUCY	-0.32993	7.71312e-16	-0.310228	4.3082e-14
C1QA	-0.329954	7.67351e-16	-0.303035	1.73952e-13
FZD1	-0.329993	7.61061e-16	-0.362258	5.41008e-19
JAKMIP2	-0.330238	7.22523e-16	-0.340092	8.61139e-17
NPR3	-0.330532	6.78881e-16	-0.392765	2.55888e-22
RASSF4	-0.330543	6.77318e-16	-0.324801	2.26176e-15
JAM3	-0.33055	6.7628e-16	-0.371289	6.09992e-20
BDKRB1	-0.330614	6.67166e-16	-0.343736	3.84653e-17
CGN	-0.330802	6.41025e-16	-0.334621	2.83208e-16
TMEM91	-0.330855	6.33914e-16	-0.305969	9.88926e-14
FAM160B2	-0.330944	6.21955e-16	-0.304093	1.42025e-13
ARHGEF6	-0.331403	5.64195e-16	-0.379655	7.58746e-21
HTRA1	-0.331764	5.22376e-16	-0.348799	1.23287e-17
COL16A1	-0.331826	5.15542e-16	-0.397983	6.36038e-23
AEBP1	-0.332102	4.8607e-16	-0.35916	1.1258e-18
FGF10	-0.332204	4.75613e-16	-0.348121	1.43736e-17
TSHZ2	-0.332255	4.7048e-16	-0.410496	2.03786e-24
MYLK	-0.332397	4.56389e-16	-0.437863	6.5085e-28
RBMS3	-0.332455	4.50714e-16	-0.47534	3.01722e-33
DPT	-0.332491	4.47336e-16	-0.364308	3.31598e-19
SLC24A3	-0.332541	4.4252e-16	-0.405227	8.83436e-24
SGCD	-0.33259	4.37972e-16	-0.417975	2.42948e-25
FGFR2	-0.332818	4.1708e-16	-0.350411	8.54515e-18
INMT	-0.332839	4.15219e-16	-0.32357	2.91916e-15
MAMDC2	-0.333048	3.97062e-16	-0.455896	2.13484e-30
MPPE1	-0.333082	3.94173e-16	-0.359843	9.58528e-19
IGFBP5	-0.333208	3.83699e-16	-0.36344	4.08191e-19
PGR	-0.333355	3.71727e-16	-0.429132	9.1963e-27
IL1R1	-0.333371	3.70471e-16	-0.42572	2.53583e-26
EPB41L4A.DT	-0.333898	3.30896e-16	-0.32309	3.22396e-15
CACNB3	-0.334263	3.05861e-16	-0.307119	7.91308e-14
CFH	-0.334353	3.00015e-16	-0.39613	1.04576e-22
LEPROT	-0.334825	2.71044e-16	-0.433219	2.68769e-27
MAFB	-0.334983	2.61917e-16	-0.356074	2.31782e-18
CD34	-0.334988	2.6166e-16	-0.319363	6.92181e-15
FGD5	-0.33528	2.45673e-16	-0.33742	1.54497e-16
PDLIM3	-0.335628	2.27861e-16	-0.446642	4.19496e-29
TAGLN3	-0.335685	2.25067e-16	-0.337865	1.40212e-16
CDIPT	-0.336058	2.07625e-16	-0.304936	1.20753e-13
APOBR	-0.336068	2.07204e-16	-0.30323	1.67579e-13
FAM161B	-0.336367	1.94201e-16	-0.450544	1.20844e-29
CD14	-0.336618	1.83897e-16	-0.326334	1.64322e-15
ADA2	-0.336854	1.74699e-16	-0.336617	1.83927e-16
KIF13B	-0.337207	1.61799e-16	-0.370043	8.2759e-20
ADGRA2	-0.337606	1.48351e-16	-0.348076	1.45226e-17
BDKRB2	-0.337672	1.4623e-16	-0.328445	1.05543e-15
RGL1	-0.337711	1.45e-16	-0.387659	9.75654e-22
DACT1	-0.337816	1.41727e-16	-0.368134	1.31771e-19
TMBIM4	-0.33811	1.32928e-16	-0.369986	8.39289e-20
LINC00663	-0.338237	1.29274e-16	-0.316055	1.35184e-14
TCEAL3	-0.338333	1.26593e-16	-0.417269	2.9765e-25
NSG2	-0.338395	1.24905e-16	-0.325148	2.10446e-15
DGKA	-0.338428	1.24006e-16	-0.358471	1.32372e-18
ECRG4	-0.33849	1.22339e-16	-0.419285	1.66428e-25
LYPD8	-0.338552	1.20678e-16	-0.337919	1.38579e-16
ENPP2	-0.338703	1.16775e-16	-0.358936	1.18685e-18
AOC1	-0.338779	1.14848e-16	-0.30981	4.6769e-14
RBPMS2	-0.338966	1.10241e-16	-0.428723	1.03917e-26
BASP1	-0.339107	1.06886e-16	-0.336934	1.71711e-16
MRGPRF	-0.339469	9.87521e-17	-0.395893	1.11419e-22
LZTR1	-0.339469	9.87443e-17	-0.321678	4.3118e-15
LIX1L	-0.339805	9.17154e-17	-0.371189	6.251e-20
VASH1	-0.340251	8.31605e-17	-0.31143	3.3994e-14
APOE	-0.340727	7.48893e-17	-0.311687	3.23082e-14
DPEP2	-0.340883	7.2356e-17	-0.318098	8.9495e-15
HEG1	-0.340924	7.17053e-17	-0.389818	5.55535e-22
GLI2	-0.341054	6.96785e-17	-0.334981	2.62069e-16
MIR142	-0.341125	6.86079e-17	-0.302508	1.92378e-13
GREM2	-0.34143	6.41424e-17	-0.423652	4.6635e-26
MARVELD1	-0.341853	5.84186e-17	-0.325332	2.02527e-15
RBFOX3	-0.341995	5.66036e-17	-0.346475	2.08357e-17
PHLDA3	-0.342319	5.26844e-17	-0.341136	6.84396e-17
KLF9	-0.342369	5.21104e-17	-0.432867	2.99059e-27
RUSC2	-0.342481	5.0827e-17	-0.313732	2.15224e-14
TMEM176A	-0.342486	5.07714e-17	-0.305654	1.05114e-13
VPS35L	-0.342658	4.88779e-17	-0.345417	2.64246e-17
ZNF667.AS1	-0.343033	4.49687e-17	-0.418682	1.98111e-25
SLC10A1	-0.343239	4.29622e-17	-0.307665	7.11473e-14
TIMP2	-0.343481	4.07119e-17	-0.387705	9.64058e-22
PPM1M	-0.343724	3.85667e-17	-0.314043	2.02293e-14
STIM1	-0.343732	3.84965e-17	-0.328754	9.8879e-16
LAMA4	-0.344052	3.58456e-17	-0.393897	1.89562e-22
PDZD3	-0.344142	3.51361e-17	-0.301722	2.23507e-13
PDE9A	-0.344734	3.07845e-17	-0.337852	1.40614e-16
CFLAR	-0.345657	2.50365e-17	-0.393036	2.38153e-22
CCM2L	-0.345708	2.47556e-17	-0.300607	2.76225e-13
PTTG1IP	-0.345748	2.45344e-17	-0.382168	4.00938e-21
CHD3	-0.346324	2.15549e-17	-0.37205	5.05893e-20
TSPAN18	-0.346533	2.05665e-17	-0.327681	1.23927e-15
CYP4F12	-0.346809	1.93288e-17	-0.309282	5.18795e-14
FLII	-0.346921	1.88477e-17	-0.30859	5.94023e-14
MFGE8	-0.346921	1.8847e-17	-0.32769	1.23711e-15
PAMR1	-0.347208	1.76668e-17	-0.326462	1.59984e-15
MTMR9LP	-0.347275	1.74039e-17	-0.336224	2.00323e-16
CNN1	-0.34737	1.70324e-17	-0.414786	6.05706e-25
ITGA8	-0.34777	1.55607e-17	-0.327431	1.3062e-15
MYO7B	-0.347971	1.48722e-17	-0.317155	1.08311e-14
TMC4	-0.349123	1.14555e-17	-0.330295	7.13932e-16
LOC100129175	-0.349235	1.11665e-17	-0.324127	2.60117e-15
TRO	-0.349242	1.1149e-17	-0.344434	3.29151e-17
HSPB8	-0.349505	1.0502e-17	-0.432489	3.35231e-27
NIT1	-0.349525	1.04562e-17	-0.40525	8.77747e-24
BTG2	-0.349742	9.95186e-18	-0.344346	3.35684e-17
TLE5	-0.349938	9.51848e-18	-0.303305	1.65198e-13
HGSNAT	-0.35011	9.15245e-18	-0.353805	3.92178e-18
IGSF10	-0.35023	8.90584e-18	-0.345707	2.47621e-17
LY9	-0.350314	8.7367e-18	-0.323368	3.04415e-15
ZNF469	-0.350435	8.49878e-18	-0.342394	5.18174e-17
CLSTN1	-0.350971	7.51987e-18	-0.360378	8.44728e-19
LINC00623	-0.351455	6.73194e-18	-0.364403	3.24185e-19
NKX2.3	-0.351595	6.51894e-18	-0.372832	4.17136e-20
BAALC	-0.35167	6.40857e-18	-0.379217	8.47683e-21
C1S	-0.351766	6.26845e-18	-0.38317	3.10377e-21
PLPPR2	-0.352226	5.64143e-18	-0.304873	1.22228e-13
MYD88	-0.352337	5.49856e-18	-0.301595	2.28962e-13
UBE2QL1	-0.35234	5.4958e-18	-0.393485	2.11469e-22
ITIH4	-0.352926	4.80226e-18	-0.309962	4.53975e-14
KLC4	-0.352952	4.77424e-18	-0.314447	1.8661e-14
NCKAP1L	-0.353356	4.34964e-18	-0.361402	6.63005e-19
ARHGAP25	-0.353576	4.13482e-18	-0.307393	7.50144e-14
GAP43	-0.353708	4.01071e-18	-0.385709	1.61667e-21
NAGK	-0.353788	3.93717e-18	-0.339672	9.44331e-17
RELB	-0.353883	3.85151e-18	-0.301846	2.18305e-13
FAM110B	-0.353908	3.83014e-18	-0.371118	6.36111e-20
LRRC4C	-0.354449	3.3797e-18	-0.362789	4.76735e-19
COL6A2	-0.354652	3.22408e-18	-0.383869	2.59526e-21
KCNK3	-0.355057	2.93588e-18	-0.340963	7.10944e-17
KCNN3	-0.355142	2.87852e-18	-0.384343	2.29794e-21
CIDEC	-0.356657	2.02355e-18	-0.315307	1.57111e-14
APBB1IP	-0.356866	1.92743e-18	-0.340397	8.05285e-17
LARGE1	-0.357045	1.84822e-18	-0.305619	1.05828e-13
STX12	-0.357057	1.84297e-18	-0.442173	1.71072e-28
CCDC92	-0.357363	1.716e-18	-0.348706	1.25929e-17
NCAM1	-0.357381	1.7089e-18	-0.339814	9.15339e-17
C1orf115	-0.357435	1.68745e-18	-0.321015	4.93987e-15
PRAF2	-0.357854	1.52965e-18	-0.310157	4.36895e-14
NRXN1	-0.358049	1.46132e-18	-0.364908	2.87171e-19
CMA1	-0.358262	1.39009e-18	-0.332977	4.03133e-16
MYO1G	-0.358271	1.38727e-18	-0.33078	6.44034e-16
ZBTB16	-0.358323	1.37064e-18	-0.381338	4.95323e-21
MTMR11	-0.35875	1.23979e-18	-0.367701	1.46368e-19
PIK3CD	-0.358848	1.21159e-18	-0.300666	2.73182e-13
SCUBE2	-0.358952	1.18243e-18	-0.419314	1.65056e-25
PLEKHO2	-0.35926	1.09965e-18	-0.343902	3.70629e-17
KCND3	-0.359346	1.07755e-18	-0.409466	2.72056e-24
FRZB	-0.359675	9.97317e-19	-0.393551	2.07822e-22
MGP	-0.35981	9.66125e-19	-0.444283	8.83219e-29
PEAK1	-0.359985	9.26897e-19	-0.434569	1.78374e-27
CD37	-0.360164	8.88511e-19	-0.331776	5.21066e-16
MYH11	-0.360342	8.52093e-19	-0.447798	2.90617e-29
PTPRS	-0.360434	8.33775e-19	-0.346332	2.15203e-17
SHROOM1	-0.360554	8.10305e-19	-0.305594	1.06334e-13
APLNR	-0.360592	8.03099e-19	-0.31734	1.04338e-14
PARVA	-0.360813	7.62238e-19	-0.46952	2.24853e-32
RNF112	-0.36087	7.51988e-19	-0.343005	4.52512e-17
DMPK	-0.361063	7.18468e-19	-0.368724	1.14166e-19
MAF	-0.361217	6.92733e-19	-0.391164	3.90292e-22
CMTM3	-0.361218	6.92481e-19	-0.330109	7.42663e-16
SMYD1	-0.362347	5.29702e-19	-0.343587	3.97558e-17
TMEM273	-0.362806	4.74869e-19	-0.378261	1.07858e-20
PDGFRA	-0.363012	4.52041e-19	-0.414107	7.34661e-25
SFRP1	-0.363194	4.32894e-19	-0.39435	1.68063e-22
LOC100286925	-0.363387	4.13354e-19	-0.318845	7.69183e-15
FGFR1	-0.363541	3.98429e-19	-0.398366	5.73602e-23
CTDSP2	-0.363649	3.88237e-19	-0.332973	4.03458e-16
TCF21	-0.363702	3.83345e-19	-0.39178	3.31882e-22
SERPING1	-0.363712	3.82507e-19	-0.406316	6.53802e-24
TMEM119	-0.363918	3.64088e-19	-0.358846	1.21225e-18
EMILIN1	-0.364027	3.54714e-19	-0.382335	3.84268e-21
ATP6	-0.364108	3.47913e-19	-0.335981	2.11117e-16
RCN3	-0.364119	3.47009e-19	-0.319682	6.48595e-15
LMOD1	-0.365068	2.76351e-19	-0.451942	7.70712e-30
PLXNA4	-0.365339	2.58939e-19	-0.316692	1.1891e-14
IQSEC1	-0.365415	2.54214e-19	-0.382123	4.05568e-21
YPEL4	-0.365508	2.4861e-19	-0.357008	1.86454e-18
FBLN2	-0.365588	2.43872e-19	-0.366977	1.74453e-19
TMEM72	-0.365653	2.40069e-19	-0.328523	1.03811e-15
PYY	-0.365754	2.34296e-19	-0.329724	8.05751e-16
SPI1	-0.365757	2.34141e-19	-0.30178	2.21043e-13
FBXL7	-0.365764	2.33771e-19	-0.421582	8.54341e-26
ADH1A	-0.366075	2.16876e-19	-0.342439	5.13028e-17
LMF2	-0.366109	2.15097e-19	-0.300254	2.95383e-13
NPC2	-0.366272	2.06829e-19	-0.309067	5.41108e-14
MARCHF2	-0.366775	1.83156e-19	-0.363702	3.83408e-19
PLPP3	-0.36686	1.79422e-19	-0.402487	1.87449e-23
IGFBP4	-0.367257	1.63007e-19	-0.403943	1.25795e-23
LTBP1	-0.367392	1.57762e-19	-0.426646	1.92782e-26
EMP3	-0.367745	1.44827e-19	-0.344381	3.33068e-17
VPS9D1	-0.367777	1.43718e-19	-0.319299	7.01257e-15
FLNC	-0.367795	1.43074e-19	-0.39227	2.91633e-22
RIPK3	-0.368367	1.24531e-19	-0.309092	5.38385e-14
PDLIM4	-0.368846	1.10844e-19	-0.342404	5.17028e-17
PDE4A	-0.368924	1.08758e-19	-0.30808	6.56209e-14
TSC22D3	-0.369162	1.02623e-19	-0.370519	7.36645e-20
FAM189A2	-0.369204	1.01571e-19	-0.363166	4.35784e-19
SHC1	-0.369408	9.66414e-20	-0.337433	1.54049e-16
GBGT1	-0.369522	9.39926e-20	-0.309582	4.89135e-14
COL17A1	-0.370293	7.78567e-20	-0.348848	1.21938e-17
TRANK1	-0.370357	7.6648e-20	-0.440379	2.99056e-28
CIRBP	-0.370411	7.5645e-20	-0.439691	3.7009e-28
MRVI1	-0.370682	7.07933e-20	-0.43816	5.93866e-28
ZNF575	-0.37077	6.92768e-20	-0.316362	1.27079e-14
CYB5R3	-0.370831	6.82527e-20	-0.31135	3.45321e-14
PLEKHO1	-0.370899	6.71213e-20	-0.393932	1.8784e-22
ADAMTSL3	-0.370908	6.69773e-20	-0.440782	2.63882e-28
NRIP2	-0.370917	6.68203e-20	-0.327107	1.39802e-15
ABCB11	-0.370987	6.56927e-20	-0.301925	2.1505e-13
TAGLN	-0.371371	5.97837e-20	-0.416896	3.31302e-25
MVP	-0.371509	5.77815e-20	-0.310117	4.40333e-14
HSPB6	-0.371677	5.54452e-20	-0.434238	1.97277e-27
NFE2L1	-0.371785	5.39929e-20	-0.381324	4.97085e-21
GADD45B	-0.372126	4.96471e-20	-0.372921	4.08102e-20
SMIM14	-0.372142	4.94524e-20	-0.408814	3.26389e-24
TGFB1I1	-0.372196	4.88069e-20	-0.418644	2.00341e-25
FBXO32	-0.372229	4.84064e-20	-0.487241	4.39506e-35
CILP	-0.372381	4.66294e-20	-0.436677	9.36907e-28
NTAN1	-0.372595	4.42353e-20	-0.331748	5.24156e-16
NGFR	-0.372706	4.30391e-20	-0.348207	1.40975e-17
BIN2	-0.372928	4.07367e-20	-0.346147	2.24308e-17
SCN4B	-0.373025	3.97816e-20	-0.382781	3.42869e-21
[truncated: 769 more rows]
