# Supplementary material for: Construction and Validation of a Cell Cycle-Related Robust Prognostic Signature in Colon Cancer
Source: Front Cell Dev Biol. 2020 Nov 16;8:611222. doi: 10.3389/fcell.2020.611222 (PMC7701219; doi:10.3389/fcell.2020.611222)
Supplement: Supplementary Table 3 — Results of univariate Cox analysis of the 668 genes that were defined as cell cycle and survival-related genes in colon cancer. [file Table_3.xlsx]

## Sheet: Sheet1
GeneID	Hazard_Ratio	P_Value
HELLS	0.76	0.04228
KIF11	0.8	0.00668
BRIP1	0.77	0.02809
PLK4	0.75	0.0348
NCAPG	0.81	0.03368
DEPDC1B	0.78	0.0066
KIF15	0.73	0.00047
MND1	0.79	0.00783
CDK1	0.79	0.04791
DDIAS	0.78	0.04069
BUB1B	0.78	0.0198
MAD2L1	0.79	0.01827
STIL	0.78	0.01028
PARPBP	0.58	0.00023
RAD51AP1	0.81	0.01456
NCAPG2	0.74	0.00928
CCNA2	0.77	0.00567
DBF4	0.74	0.00796
C4orf46	0.77	0.01393
E2F7	0.72	0.02274
RFC4	0.68	0.00463
SPC25	0.8	0.00777
EZH2	0.77	0.01035
SUV39H2	0.62	0.00868
MTFR2	0.64	0.00812
MCM6	0.49	0.00017
DLGAP5	0.82	0.01474
DNAJC9	0.64	0.02705
CEP78	0.68	0.01932
ZWINT	0.66	0.00101
BRCA1	0.67	0.0115
POLE2	0.74	0.00261
EXO1	0.74	0.01386
RRM2	0.74	0.00206
E2F8	0.82	0.0313
KIF4A	0.78	0.01806
DTL	0.8	0.03551
NCAPH	0.7	0.00213
RACGAP1	0.7	0.00279
SPAG5	0.7	0.00591
FIGNL1	0.72	0.00283
OIP5	0.8	0.01504
MKI67	0.75	0.01281
RAD18	0.58	0.00474
PRIM1	0.63	0.00012
CCNB1	0.72	8e-05
NSD2	0.68	0.03896
KIF18B	0.76	0.01702
MIS18A	0.64	0.00041
NUP205	0.57	0.01234
NUP160	0.68	0.03803
TRIP13	0.8	0.03258
ERCC6L	0.71	0.0058
VRK1	0.72	0.00619
NUP107	0.61	0.00363
H2AZ1	0.57	0.00323
PBK	0.83	0.00747
NCAPD3	0.73	0.04767
CENPN	0.68	0.02012
RAD54B	0.8	0.02935
RMI1	0.73	0.02007
PAICS	0.57	0.00282
CCDC138	0.61	0.02539
RBL1	0.63	0.02599
NDC1	0.76	0.04208
CSTF3	0.71	0.0361
DCLRE1A	0.7	0.04254
UTP15	0.67	0.00972
INTS2	0.79	0.03229
SSX2IP	0.65	0.00217
KIF20A	0.74	0.00353
GINS3	0.68	0.00426
CENPU	0.71	0.001
SKA2	0.7	0.00824
CDCA5	0.77	0.0267
CHEK2	0.64	0.00287
ORC1	0.68	0.00126
NUP35	0.72	0.03128
KIF2C	0.76	0.02291
FEN1	0.73	0.01173
CDKN3	0.81	0.02955
CCDC34	0.44	6e-05
PAXIP1	0.69	0.01597
CSE1L	0.75	0.04064
LSM5	0.73	0.01914
CPSF3	0.55	0.00656
YEATS4	0.75	0.00841
WDR43	0.73	0.01564
LYAR	0.67	0.0077
FANCD2	0.58	0.02908
MCM2	0.76	0.02439
NASP	0.64	0.0361
EEF1E1	0.67	0.03067
CENPH	0.75	0.00718
TIMELESS	0.47	0.00078
AURKA	0.61	0.00033
FOXM1	0.79	0.01131
CKS2	0.75	0.00854
CMSS1	0.74	0.02558
LMNB1	0.71	0.00132
DSN1	0.75	0.02437
CDC45	0.75	0.02205
DHFR	0.75	0.02554
SKP2	0.79	0.04031
DDX20	0.59	0.00736
RFC5	0.63	0.00444
CDCA2	0.76	0.01449
RAD51	0.67	0.0337
HMGB2	0.47	0.00386
BIRC5	0.69	0.00258
GMNN	0.62	7e-05
TPX2	0.77	0.00468
WDR76	0.69	0.02041
KIF2A	0.71	0.02891
DDX52	0.54	0.00084
PASK	0.49	0.00219
HNRNPD	0.51	0.02264
PTGES3	0.52	0.01679
CCT2	0.67	0.01187
PTTG1	0.63	8e-05
PSMD14	0.62	0.02889
NPM1	0.5	0.00093
NUP37	0.54	0.00134
BRIX1	0.64	0.00894
NOL10	0.48	0.03018
RBM12	0.61	0.01922
NOL11	0.69	0.02298
SERBP1	0.62	0.04876
DTYMK	0.52	0.01756
GINS1	0.78	0.00228
NCAPD2	0.67	0.00165
CCNJ	0.64	0.02134
PDZD8	0.8	0.04459
PIGW	0.79	0.04476
PUS7	0.75	0.01157
HAUS1	0.78	0.04725
CDC25A	0.72	0.01037
DDX46	0.66	0.03815
PSRC1	0.74	0.00609
RAN	0.58	0.00491
HSPE1	0.7	0.03154
DHX15	0.54	0.0079
CCDC43	0.63	0.01066
TRAIP	0.52	0.00095
SRSF3	0.52	0.01979
CDCA3	0.68	0.00123
TACC3	0.73	0.01086
LIN54	0.57	0.01907
SAAL1	0.65	0.00994
PCNA	0.76	0.03666
ODC1	0.73	0.01361
TBC1D30	0.67	0.01639
ASF1B	0.69	0.00304
CDC20	0.77	0.0043
MCM7	0.62	0.00019
CCNF	0.62	0.00612
SNRPF	0.57	0.00033
CDC25C	0.57	0.00535
CHRNA5	0.76	0.02239
UTP18	0.59	0.02612
CDT1	0.72	0.00649
UNG	0.75	0.03653
CENPW	0.73	0.0067
GGCT	0.58	0.00065
LMNB2	0.66	0.00168
LRPPRC	0.6	0.01503
HOOK1	0.7	0.0011
DFFB	0.7	0.00632
ORC5	0.54	0.00379
UBA6	1.51	0.04856
AURKB	0.61	0.00328
GEMIN5	0.65	0.01372
ZNF180	0.52	0.00637
LCLAT1	0.62	0.01332
POLR1B	0.57	0.01891
UBE2C	0.82	0.03679
ITGB3BP	0.78	0.04982
TRMT61B	0.61	0.00886
NUP85	0.56	0.00113
FANCA	0.58	0.01866
NAE1	0.67	0.0248
LIG1	0.6	0.00154
NUDCD2	0.49	0.00303
C12orf29	0.77	0.04628
POP1	0.65	0.0026
ESPL1	0.66	0.00861
CCDC59	0.67	0.02586
CHCHD3	0.45	0.01179
CCNB2	0.44	0.00443
PLK1	0.72	0.00531
GCSH	0.69	0.01576
SSRP1	0.65	0.03354
SNRPG	0.6	0.02173
HASPIN	0.71	0.03051
C1orf109	0.72	0.04677
CHTF18	0.72	0.03447
MIOS	0.65	0.03482
CDK2	0.66	0.03289
TRMT10C	0.69	0.01719
GMCL1	0.75	0.04305
PDE12	0.49	0.0384
RNF34	0.44	0.0018
SNRPE	0.62	0.04729
PPP1CC	0.61	0.03036
CNOT10	0.61	0.02696
COX11	0.59	0.00564
TK1	0.74	0.00473
RNASEH2A	0.73	0.00852
TMPO.AS1	0.64	0.03536
EFCAB11	0.51	0.00436
NARS2	0.7	0.03136
WDR3	0.42	0.00219
MTIF2	0.7	0.03775
PACRGL	0.69	0.03034
TIGD2	0.77	0.03243
CCT7	0.64	0.04632
TPRKB	0.69	0.01876
NSUN2	0.63	0.02688
RAPGEF6	0.63	0.02005
BRI3BP	0.72	0.00452
CBLL1	0.68	0.03162
NUDT5	0.67	0.01933
LBR	0.71	0.02532
CENPM	0.66	0.00062
DDX1	0.59	0.04073
THUMPD3	0.39	5e-05
GINS2	0.54	0.0072
RANBP1	0.4	0.00081
GAS2L3	0.77	0.0241
CHAC2	0.85	0.04699
DCAF16	0.65	0.04644
FIP1L1	0.55	0.00518
PIMREG	0.71	0.0093
MYB	0.61	5e-05
TROAP	0.61	0.00447
CDCA7	0.76	0.00458
RDM1	0.69	0.03211
RAD1	0.62	0.03255
NANP	0.72	0.00753
TWNK	0.69	0.01431
KDM2B	0.56	0.00186
PTTG3P	0.54	0.00077
CSTF1	0.7	0.03031
PSMD6	0.27	0.00173
TMEM97	0.64	1e-05
FASTKD3	0.66	0.01206
CHAF1A	0.47	0.00228
ACP1	0.51	0.01425
SNRPD3	0.56	0.00843
TRIT1	0.72	0.04814
RAB3IP	0.55	0.02701
AADAT	0.75	0.02502
BEND3	0.57	0.00306
RPS27A	0.49	0.02708
MCM5	0.64	0.00135
NSMCE4A	0.42	0.00033
DDX39A	0.55	0.00017
ADAM1A	0.81	0.02991
THOC7	0.56	0.00754
TUBE1	1.84	0.00781
TCHP	0.47	0.00537
MAPKAPK5	0.57	0.00209
SDAD1	0.62	0.0245
SLIRP	0.67	0.01204
NFE2L3	0.78	0.00502
MARS2	0.7	0.00563
ACTR3B	0.56	0.00046
UMPS	0.52	0.03139
BCL2L12	0.68	0.00694
NME1	0.69	0.0046
RPP40	0.74	0.02635
EXOSC9	0.67	0.04132
MYNN	2.49	0.02349
GTSE1	0.56	0.0026
RFC2	0.73	0.03314
ALYREF	0.79	0.01591
COIL	0.65	0.01774
PSMA3	0.5	0.04632
COA7	0.5	0.00155
LYPD6	0.49	0.00011
POC1A	0.66	0.01657
TUBA1B	0.48	0.03136
SNRPA	0.63	0.0047
FBL	0.5	3e-05
OTULIN	0.4	0.00836
DHX33	0.58	0.00639
URB2	0.67	0.03452
RIOK2	0.72	0.03801
AGGF1	0.58	0.02288
LRR1	0.5	0.00355
PDIK1L	0.75	0.0219
AKAP8	0.43	0.00778
FUT4	0.75	0.0056
HNRNPA3P1	0.47	0.00236
WBP11	0.49	0.00166
MRPS9	0.57	0.0058
HAUS8	0.56	0.00393
TBCA	0.56	0.01765
POLR1C	0.63	0.0196
SCLY	0.58	0.04794
CHAF1B	0.61	0.0096
PSMA2	0.58	0.00388
ZXDC	2.02	0.03302
FARSB	0.61	0.02097
BZW2	0.51	0.00011
DNAJC2	0.52	0.00984
PTMA	0.42	0.01103
LIPG	0.73	9e-05
RUVBL1	0.71	0.02586
GRSF1	0.61	0.04404
SAPCD2	0.69	0.00163
KARS1	0.54	0.0151
XRCC6	0.34	0.00262
WDR4	0.71	0.03087
TDP1	0.46	0.00634
KBTBD8	0.73	0.03276
JPH1	0.76	0.02147
PSMD11	0.66	0.03232
ZFP69B	0.68	0.01426
RTN4IP1	0.7	0.0124
VTI1A	0.47	0.03625
DIMT1	0.44	0.00098
DHX57	0.41	0.01882
HMMR.AS1	0.49	0.04585
MYBL2	0.73	0.0079
NOP14	0.63	0.00799
SLC12A2	0.72	4e-05
DCAF1	0.45	0.03033
EIF2S2	0.66	0.01386
NPM3	0.73	0.00906
CCNE1	0.61	0.03588
PUS1	0.6	0.00165
ENOPH1	0.4	0.00755
COQ3	0.62	0.00238
KIFC1	0.68	0.0277
RUVBL2	0.52	0.00294
POLE	0.63	0.01597
TUBA1C	0.51	0.0236
SLC35G1	0.46	0.00026
DAZAP1	0.51	0.01036
MRPS17	0.66	0.01053
GFM2	0.74	0.0468
BOLA3	0.6	0.00355
PSMA5	0.64	0.0069
PA2G4	0.49	7e-05
PSMG1	0.69	0.00039
IQGAP3	0.6	0.02742
MRPS23	0.63	0.01367
TOP1	0.68	0.01814
TRIM24	0.58	0.01353
NDUFAF6	0.61	0.01054
BTF3	0.31	0.00347
GAR1	0.49	0.00047
STAMBPL1	0.64	0.03504
GRPEL1	0.63	0.00809
FAM117B	0.5	0.01071
CCDC134	0.31	0
C1QBP	0.76	0.03053
PXYLP1	0.58	0.02701
MRPL20	0.49	0.01177
MEST	0.76	0.03764
MYC	0.75	0.00198
C2orf15	0.67	0.01682
PTRH2	0.62	0.0056
PSMD1	0.61	0.04077
FXN	0.67	0.03755
POLD2	0.6	0.00118
PAFAH1B3	0.69	0.00546
NAT10	0.69	0.04682
NUP93	0.52	0.03992
RCAN3	0.62	0.00743
FABP5	0.81	0.02205
TTC27	0.47	0.00735
DHX35	0.63	0.04886
RMI2	0.76	0.02357
ACACA	0.54	0.00317
RP9	0.58	0.01774
PSME3	0.66	0.02287
POLR3K	0.49	0.00509
ULK4	0.31	0.0053
UBE2N	0.63	0.03849
PPA1	0.51	0.00099
BCDIN3D	0.68	0.02582
PDCD2L	0.73	0.03784
METAP1	0.56	0.00489
MRPS35	0.53	0.00062
ZNF551	0.5	0.03367
MRPS25	0.56	0.00404
CNOT1	0.57	0.01113
PPP1R8	0.56	0.01746
TFB1M	0.55	0.01732
RBBP5	1.34	0.03931
MCCC2	0.48	0.00045
METTL2B	0.64	0.00334
TBC1D24	0.71	0.04601
TXNL4A	0.66	0.03076
MRM2	0.58	0.01734
ATIC	0.68	0.04364
WDR45B	0.56	0.01031
CDC5L	1.85	0.03457
NLE1	0.59	0.00163
MAIP1	0.54	0.00509
POLR3B	0.36	0.0119
LARS2	0.61	0.00124
SUV39H1	0.73	0.04499
PHF19	0.68	0.00971
NOL7	0.47	0.02196
RPA3	0.71	0.03572
EMSLR	0.65	0.00429
LIG3	0.59	0.03685
LSM6	0.58	0.01067
CASC2	0.31	0.04201
CDK4	0.69	0.01502
TRIM28	0.74	0.04469
EMC8	0.59	0.01064
UQCC3	0.76	0.04581
UTP4	0.62	0.00378
RNFT2	0.61	0.02285
TRAP1	0.36	0.00028
GEMIN4	0.71	0.02765
GNPNAT1	0.69	0.00503
WARS2	0.63	0.04497
STARD7	0.38	0.00038
SMC1A	0.42	0.00557
ZNHIT3	0.58	0.0028
NUDT1	0.61	0.00056
TIMM50	0.52	0.00335
HMGCR	0.73	0.01412
AHCY	0.7	0.0039
MTHFD1	0.53	0.02387
MRTO4	0.75	0.04024
EFTUD2	0.54	0.03639
HDHD5	0.61	0.00282
LSM3	0.42	0.00404
WDR77	0.67	0.01248
PTPMT1	0.59	0.014
SNRNP25	0.59	0.00022
RCC1	0.68	0.01519
NCR3LG1	0.84	0.03851
EXOSC7	0.43	0.00288
CELF1	2.35	0.03453
POLA2	0.53	0.04128
TUFM	0.53	0.00647
CDH2	1.45	0.01838
MAP7D1	1.36	0.03691
NUMBL	1.97	0.00671
FABP4	1.23	0.00419
ACTN1	1.71	0.0083
HSPG2	1.41	0.01533
PPP1R18	1.28	0.0288
HOXB2	1.38	0.00118
KCNAB1	1.88	0.04029
TSPYL2	2.24	0.00042
NEGR1	1.55	0.0022
TSHZ3	1.35	0.01767
F13A1	1.21	0.00273
C20orf194	1.45	0.00387
LINC02381	1.41	0.0116
ITGB5	1.83	0.00217
SYNE1	1.95	0.0405
SALL2	1.62	0.00162
LATS2	1.82	0.0038
TPM2	1.48	0.03878
SLIT2	1.2	0.01139
BNC2	1.36	0.01561
FEZ2	1.99	0.02432
CAVIN1	1.33	0.00493
SCARA3	2.44	0
PPIC	1.38	0.01185
SYNPO2	1.15	0.0248
VWF	1.66	0.00498
LAMP5	1.41	0.00192
MAP3K3	2.08	0.03067
FIGN	2.03	0.00542
SLC26A10	1.97	0.01228
ATP2B4	1.4	0.00886
AAK1	3.13	0.01593
CDK14	1.55	0.0476
SSBP2	1.75	0.00651
PRIMA1	1.25	0.02074
CPXM2	1.56	0.00391
RUNX2	1.99	0.02238
KCNB1	2.01	0.01709
ACTA2	1.52	0.01474
PRICKLE1	1.6	0.00054
ARHGAP20	2.54	0.00328
SPARCL1	1.22	0.00328
PPP1R3C	1.38	0.03442
PMP22	1.62	0.02185
PDE2A	1.33	0.04912
HTR2B	1.21	0.00335
MSN	1.5	0.03831
CYS1	1.25	0.04921
LMO2	1.91	0.00612
NPR3	1.76	0.00011
JAM3	1.48	0.00353
TSHZ2	1.47	0.02665
MYLK	1.31	0.04659
RBMS3	1.73	0.00179
SGCD	1.54	0.02156
MAMDC2	1.16	0.04027
PGR	2	0.0017
IL1R1	1.36	0.02293
PDLIM3	1.35	0.00533
FAM161B	2.19	0.00796
ECRG4	1.2	0.03593
LIX1L	1.62	0.00152
HEG1	1.28	0.04623
MARVELD1	2.05	0.0103
PHLDA3	1.37	0.02516
RUSC2	1.58	0.03614
VPS35L	1.98	0.00142
ZNF667.AS1	1.39	0.00195
PTTG1IP	2.4	5e-05
PAMR1	1.48	0.01142
TRO	1.85	0.02885
HGSNAT	1.97	0.01354
LRRC4C	4.6	5e-05
SCUBE2	1.26	0.03004
MGP	1.17	0.0149
PEAK1	1.93	0.02794
PARVA	1.68	0.01656
RNF112	2.47	0.00427
FGFR1	1.91	0.00522
RCN3	1.29	0.04289
LMOD1	1.19	0.04023
FBXL7	1.34	0.03297
ADH1A	0.67	0.03439
IGFBP4	1.23	0.04247
VPS9D1	1.8	0.01266
SHC1	1.94	0.00195
ADAMTSL3	1.51	0.03398
TAGLN	1.16	0.04664
GADD45B	1.6	0.00071
TGFB1I1	1.21	0.02947
CILP	1.18	0.0301
NGFR	1.66	0.02874
ALS2CL	1.69	0.01573
ADAMTS16	1.54	0.01764
ILK	1.55	0.0135
GABARAPL2	1.61	0.03863
DUSP1	1.37	0.01297
PPFIA2	3.79	0.01315
RNASEL	1.43	0.04033
C7	1.22	0.03706
IGF1	1.24	0.0338
MPRIP	3.65	0.00014
CARMN	1.24	0.03073
TMEM88	1.58	0.02752
DAAM2	1.56	0.00438
ITM2B	1.66	0.02151
SLC36A1	2.02	0.01042
IGFBP6	1.31	0.00372
IL11RA	1.7	0.04347
PTGIS	1.37	0.00909
AXL	1.34	0.0447
MRAS	1.6	0.01151
GPX3	1.16	0.02381
DYSF	1.59	0.00529
C1QTNF7	1.6	0.02599
TNS1	1.31	0.01762
JAM2	1.22	0.04483
CDKN2B	1.24	0.0342
AMOTL1	1.78	0.00363
ROGDI	1.41	0.04711
CLU	1.22	0.02355
PEA15	1.47	0.01085
CRISPLD2	1.45	0.02763
LINC00957	2.71	0.00639
C14orf132	1.46	0.0033
RIPOR1	1.93	0.00813
ORAI3	1.41	0.04075
LOXL4	2.79	0.00018
DENND3	1.73	0.02721
SERTAD1	1.5	0.01084
CDK20	1.87	0.01813
ABLIM3	1.4	0.00423
EFEMP2	1.23	0.04006
PDLIM7	1.67	0.00652
MAP3K12	1.94	0.022
CD59	1.53	0.01497
MAP6	3.27	0.01362
PINLYP	1.79	0.02434
SMARCD3	1.63	0.0478
CRYAB	1.23	0.00699
FHL1	1.16	0.04006
MMP19	1.83	0.00121
PRDM6	2.3	0.0003
CERCAM	1.88	0.00208
ARHGEF2	2.64	0.00084
ZBTB47	2.28	0.00254
SLC39A13	2.04	0.00172
ANXA6	1.59	0.02692
AHNAK	1.9	0.01332
FZD4	1.93	0.02107
EFS	1.74	0.00079
HSPA1L	2.08	0.02994
ARHGAP1	2.33	0.02522
ADAP2	1.55	0.01204
AOC3	1.19	0.01158
KLF2	1.9	0.0049
HLX	1.54	0.0008
SUGCT	1.26	0.02439
JPH2	1.91	0.0178
STX17.AS1	2.91	0.00373
GAL3ST4	1.46	0.03542
CHRNA3	1.57	0.01584
SEC31A	1.55	0.02496
UNC5B	1.41	0.04371
GLI3	1.58	0.01973
SLC27A1	1.59	0.00709
LIMS2	1.35	0.0165
RRAS	1.34	0.02952
ARHGEF17	1.87	0.00306
PRCD	2.65	0.01578
FXYD6	1.18	0.04288
STAC2	1.56	0.03792
REEP2	1.76	0.03
LDOC1	1.34	0.04574
LINC01140	1.92	0.01219
CZIB	1.96	0.0131
ATP10A	2.71	0.00764
CPQ	1.31	0.0146
ARHGEF25	1.77	0.02207
DNAJB5	1.51	0.01777
KIF7	2.15	0.00124
CNPY4	1.83	0.02114
GSTM5	2.14	0.00219
AKAP13	1.94	0.04401
SNED1	3.47	0.00159
VAT1	1.41	0.02743
TNS2	1.36	0.04539
SELPLG	1.44	0.04203
TMEM63B	1.85	0.01189
PRELP	1.31	0.01867
PALM	1.45	0.03759
MINDY1	1.72	0.01786
PRRX2	2	0.00023
PRB1	1.44	0.02876
MAP1A	1.92	0.04388
TXNIP	1.33	0.00544
CRMP1	1.6	0.01656
STAB1	1.71	0.03349
MRC2	1.43	0.03558
ABHD4	1.8	0.03248
THBS3	1.64	0.00128
CCDC8	1.76	0.00881
EHD2	1.71	0.00157
EXOC3L2	1.69	0.01284
BOC	1.49	0.00971
ZBTB4	1.47	0.04919
HCFC1R1	1.59	0.01038
CRY2	1.78	0.01774
KANK2	1.66	0.0457
SOX10	1.95	0.01517
ALDH3B1	2.01	0.0039
PNRC1	1.55	0.02311
FOLR2	1.63	0.02269
CLIP3	1.52	0.04803
GNPTG	2.19	0.0008
LYL1	1.72	0.02078
COPZ2	1.68	0.00991
TBC1D10A	2.02	0.028
WAS	1.71	0.04387
TMEM127	1.94	0.03974
FAM214B	1.64	0.01204
GYPC	1.4	0.01161
BMERB1	2.17	0.00214
